# Supplementary material for: Linking cervicovaginal immune signatures, HPV and microbiota composition in cervical carcinogenesis in non-Hispanic and Hispanic women
Source: Sci Rep. 2018 May 15;8:7593. doi: 10.1038/s41598-018-25879-7 (PMC5954126; doi:10.1038/s41598-018-25879-7)
Supplement: Supplementary file 2 — Supplementary Dataset [file 41598_2018_25879_MOESM2_ESM.xlsx]

## Sheet: Dataset 1
Sample no.										1	2	3	4	5	6	7	8	9	10	11	12	13	14	15	16	17	18	19	20	21	22	23	24	25	26	27	28	29	30	31	32	33	34	35	36	37	38	39	40
Group										Ctrl HPV neg	Ctrl HPV neg	Ctrl HPV neg	Ctrl HPV neg	Ctrl HPV neg	Ctrl HPV neg	Ctrl HPV neg	Ctrl HPV neg	Ctrl HPV neg	Ctrl HPV neg	Ctrl HPV neg	Ctrl HPV neg	Ctrl HPV neg	Ctrl HPV neg	Ctrl HPV neg	Ctrl HPV neg	Ctrl HPV neg	Ctrl HPV neg	Ctrl HPV neg	Ctrl HPV neg	Ctrl HPV pos	Ctrl HPV pos	Ctrl HPV pos	Ctrl HPV pos	Ctrl HPV pos	Ctrl HPV pos	Ctrl HPV pos	Ctrl HPV pos	Ctrl HPV pos	Ctrl HPV pos	Ctrl HPV pos	Ctrl HPV pos	Ctrl HPV pos	Ctrl HPV pos	Ctrl HPV pos	Ctrl HPV pos	Ctrl HPV pos	Ctrl HPV pos	Ctrl HPV pos	Ctrl HPV pos
	OTU	Kingdom	Phylum	Class	Order	Family	Genus	Species	Strain
1	dnOTU_1	k__Bacteria	p__Firmicutes	c__Bacilli	o__Lactobacillales	f__Lactobacillaceae	g__Lactobacillus	s__iners	t__unclassified	3	2	328	105843	82	163709	138149	157184	214	114	453	286	24625	128296	1028	118	188117	4549	165224	62567	120708	221	103230	672	234	82295	105250	287	1496	192	101488	13873	141	207	129305	145	3309	87	704	906
2	dnOTU_10	k__Bacteria	p__Bacteroidetes	c__Bacteroidia	o__Bacteroidales	f__Prevotellaceae	g__Prevotella	s__97otu12794	t__unclassified	120	2361	5	3	1981	1	1	31	0	1	1347	1	1	68	140	28185	1633	1261	130	173	0	1	2	3	0	326	186	115	7474	343	98	1	27	48	1	3	3848	2	6	8241
3	dnOTU_102	k__Bacteria	p__Firmicutes	c__Bacilli	o__Bacillales	f__Bacillaceae	g__unclassified	s__unclassified	t__unclassified	0	0	0	0	0	0	0	0	0	0	12	0	0	0	341	0	0	0	4	0	7	0	0	0	3	0	0	0	0	0	3	0	1	2	0	0	259	0	1	0
4	dnOTU_104	k__Bacteria	p__Proteobacteria	c__Epsilonproteobacteria	o__Campylobacterales	f__Campylobacteraceae	g__Campylobacter	s__unclassified	t__unclassified	0	0	0	0	0	0	0	0	0	0	0	0	0	8	0	0	0	0	0	0	0	0	0	0	0	0	1	0	0	0	0	0	0	0	0	0	0	0	0	0
5	dnOTU_105	k__Bacteria	p__Fusobacteria	c__Fusobacteriia	o__Fusobacteriales	f__Fusobacteriaceae	g__Fusobacterium	s__97otu44835	t__unclassified	0	0	0	0	0	0	0	0	0	0	0	0	0	27	0	0	0	0	0	0	0	0	0	0	0	0	0	0	0	0	0	0	0	0	0	0	0	0	0	0
6	dnOTU_107	k__Bacteria	p__Bacteroidetes	c__Bacteroidia	o__Bacteroidales	f__Porphyromonadaceae	g__Porphyromonas	s__97otu71828	t__unclassified	8	85	0	0	16	0	0	0	0	0	0	0	0	4	0	340	4	0	4	0	0	0	0	0	0	2	20	0	0	0	0	2	0	13	0	0	482	0	0	0
7	dnOTU_109	k__Bacteria	p__Firmicutes	c__Bacilli	o__Lactobacillales	f__Lactobacillaceae	g__Lactobacillus	s__97otu59689	t__unclassified	0	0	0	0	0	0	0	65	0	0	83	0	0	69	0	0	0	0	0	0	0	0	0	0	0	0	0	0	0	0	0	0	0	0	0	0	0	0	0	0
8	dnOTU_11	k__Bacteria	p__Firmicutes	c__Clostridia	o__Clostridiales	f__Lachnospiraceae	g__Shuttleworthia	s__97otu23229	t__unclassified	0	0	5	6	2	3	6	4	0	1	2	1	1	3	46	1	4	1	29	1	4	6	5	3	2	3	2	3	3	5	1	0	1	2	6	0	181	35811	91	22558
9	dnOTU_110	k__Bacteria	p__Actinobacteria	c__Actinobacteria	o__Actinomycetales	f__Micrococcaceae	g__Micrococcus	s__luteus	t__unclassified	0	0	0	0	2	0	0	0	0	0	13	0	0	0	103	0	0	0	3	0	0	2	0	0	0	0	0	0	0	0	0	1	0	0	0	0	28	0	0	0
10	dnOTU_111	k__Bacteria	p__Firmicutes	c__Clostridia	o__Clostridiales	f__Lachnospiraceae	g__unclassified	s__unclassified	t__unclassified	22	0	0	0	0	0	0	0	0	0	0	0	0	167	1	0	0	0	7	0	3	0	0	0	0	0	0	0	0	0	0	0	0	0	0	0	229	0	0	0
11	dnOTU_112	k__Bacteria	p__Firmicutes	c__Clostridia	o__Clostridiales	f__Veillonellaceae	g__Dialister	s__97otu26013	t__unclassified	3	82	0	0	33	0	0	0	0	0	22	0	0	3	0	4	0	0	34	0	0	0	0	0	0	0	13	2	0	0	0	0	0	0	0	0	239	0	0	0
12	dnOTU_113	k__Bacteria	p__Firmicutes	c__Clostridia	o__Clostridiales	f__Lachnospiraceae	g__94otu9002	s__97otu10647	t__unclassified	31	0	0	0	0	0	0	0	0	3	0	0	0	206	0	0	0	0	0	0	1	0	0	0	0	0	0	0	0	0	0	0	0	0	0	0	110	0	0	0
13	dnOTU_115	k__Bacteria	p__Firmicutes	c__Clostridia	o__Clostridiales	f__[Tissierellaceae]	g__Anaerococcus	s__97otu4279	t__unclassified	0	22	0	0	24	6	0	0	0	0	3	0	0	0	0	3	0	0	16	0	0	0	0	0	1	0	31	0	0	0	0	0	0	0	0	0	200	0	0	0
14	dnOTU_116	k__Bacteria	p__Proteobacteria	c__Betaproteobacteria	o__Burkholderiales	f__Alcaligenaceae	g__Sutterella	s__97otu21533	t__unclassified	8	2	0	0	0	0	0	0	0	0	0	2	0	273	2	0	0	0	0	0	0	0	2	2	0	0	9	0	0	0	0	0	0	0	0	0	28	0	0	0
15	dnOTU_117	k__Bacteria	p__Actinobacteria	c__Coriobacteriia	o__Coriobacteriales	f__Coriobacteriaceae	g__unclassified	s__unclassified	t__unclassified	0	3	0	0	24	0	0	0	0	0	0	0	0	49	0	2	39	0	0	0	0	0	0	0	0	0	0	3	0	32	0	0	0	10	0	2	0	0	0	0
16	dnOTU_118	k__Bacteria	p__Firmicutes	c__Clostridia	o__Clostridiales	f__Ruminococcaceae	g__Ruminococcus	s__97otu97584	t__unclassified	0	0	0	0	0	0	0	0	0	0	0	0	0	313	0	0	0	0	0	0	0	0	0	0	0	0	0	0	0	0	0	0	0	0	0	0	42	0	0	0
17	dnOTU_12	k__Bacteria	p__Firmicutes	c__Clostridia	o__Clostridiales	f__Veillonellaceae	g__Megasphaera	s__97otu52225	t__unclassified	0	0	0	0	0	0	1	1	0	2	3	0	10	1	410	2	4	7	59	0	5	1	1	2	2	1	4	3	3	2	3	0	1	0	0	2	28	6	2	19981
18	dnOTU_120	k__Bacteria	p__Firmicutes	c__Clostridia	o__Clostridiales	f__[Tissierellaceae]	g__Anaerococcus	s__97otu5420	t__unclassified	0	0	0	0	0	0	0	0	0	0	5	0	0	0	0	6	0	0	17	0	0	0	0	0	0	0	7	0	3	0	0	0	0	0	0	2	442	0	0	0
19	dnOTU_121	k__Bacteria	p__Firmicutes	c__Clostridia	o__Clostridiales	f__Clostridiaceae	g__Clostridium	s__97otu72489	t__unclassified	0	0	0	0	3	0	0	0	0	0	0	0	0	0	0	0	165	0	0	0	0	0	0	0	0	0	0	0	0	0	0	0	0	4	0	0	0	0	0	0
20	dnOTU_123	k__Bacteria	p__Firmicutes	c__Erysipelotrichi	o__Erysipelotrichales	f__Erysipelotrichaceae	g__Catenibacterium	s__97otu5040	t__unclassified	2	2	0	0	0	0	0	0	0	0	0	0	0	0	1	0	0	0	0	0	0	0	0	0	0	0	0	0	0	0	0	0	0	0	0	0	35	0	0	0
21	dnOTU_124	k__Bacteria	p__Firmicutes	c__Bacilli	o__Lactobacillales	f__Streptococcaceae	g__Lactococcus	s__97otu27091	t__unclassified	0	0	0	0	0	0	0	0	0	0	12	0	0	2	88	0	0	0	0	0	0	0	0	0	0	0	2	0	0	1	0	0	4	0	0	0	100	0	1	0
22	dnOTU_125	k__Bacteria	p__Actinobacteria	c__Actinobacteria	o__Actinomycetales	f__Corynebacteriaceae	g__Corynebacterium	s__kroppenstedtii	t__unclassified	0	0	0	0	0	0	0	0	0	0	0	0	0	0	108	0	0	0	0	0	3	0	0	0	7	0	3	0	0	2	0	0	0	0	0	0	27	0	0	0
23	dnOTU_126	k__Bacteria	p__Firmicutes	c__Bacilli	o__Lactobacillales	f__Enterococcaceae	g__Enterococcus	s__unclassified	t__unclassified	1	10	0	3	0	0	0	3	2	1	1	0	1	2	0	0	0	0	2	0	0	0	0	0	1	3	5	0	0	1	3	1	16	0	8077	0	121	2	1	0
24	dnOTU_127	k__Bacteria	p__Proteobacteria	c__Gammaproteobacteria	o__Pseudomonadales	f__Moraxellaceae	g__Enhydrobacter	s__97otu5924	t__unclassified	0	0	3	0	0	0	0	0	0	0	0	0	0	0	16	0	0	0	0	0	0	0	0	0	0	0	0	0	0	0	0	0	0	0	0	0	0	0	0	0
25	dnOTU_128	k__Bacteria	p__Bacteroidetes	c__Bacteroidia	o__Bacteroidales	f__Porphyromonadaceae	g__Porphyromonas	s__97otu27500	t__unclassified	0	52	0	0	43	0	0	0	0	0	0	0	0	1	0	76	92	0	0	0	0	0	0	0	0	0	0	0	0	2	0	0	0	10	0	0	20	0	0	0
26	dnOTU_129	k__Bacteria	p__Fusobacteria	c__Fusobacteriia	o__Fusobacteriales	f__Leptotrichiaceae	g__Sneathia	s__97otu14309	t__unclassified	0	0	1	0	1	0	1	1	1	1	0	0	1128	1	8	0	1	2	3	1	1	1	0	1	1	0	1	1	815	5	0	0	0	0	0	1	2	100	0	210
27	dnOTU_13	k__Bacteria	p__Bacteroidetes	c__Bacteroidia	o__Bacteroidales	f__Prevotellaceae	g__Prevotella	s__97otu50561	t__unclassified	0	0	0	2	0	0	0	1	1	0	1	2	1	3	86	0	3	1	4	1	2	0	4	0	2	0	1	1	1	1	1	0	0	5	3	1	77	10211	21	11679
28	dnOTU_130	k__Bacteria	p__Firmicutes	c__Clostridia	o__Clostridiales	f__Veillonellaceae	g__Dialister	s__97otu10918	t__unclassified	0	42	0	0	4	0	0	0	0	0	0	0	0	0	0	121	0	0	0	0	0	0	0	0	0	0	1	0	0	0	0	0	0	3	0	0	32	0	0	0
29	dnOTU_131	k__Bacteria	p__Proteobacteria	c__Betaproteobacteria	o__Burkholderiales	f__Comamonadaceae	g__Acidovorax	s__delafieldii	t__unclassified	0	0	0	0	0	0	0	0	0	0	0	2	0	0	0	0	0	0	0	0	3	0	0	0	0	2	0	0	0	0	0	0	0	0	0	0	0	0	0	0
30	dnOTU_132	k__Bacteria	p__Proteobacteria	c__Gammaproteobacteria	o__Pseudomonadales	f__Moraxellaceae	g__Acinetobacter	s__unclassified	t__unclassified	0	9	0	0	0	0	0	0	1	0	0	0	0	0	144	0	0	0	0	0	1	0	0	0	0	0	0	0	0	0	0	0	0	0	0	0	37	0	0	0
31	dnOTU_133	k__Bacteria	p__Firmicutes	c__Clostridia	o__Clostridiales	f__[Mogibacteriaceae]	g__94otu769	s__97otu53311	t__unclassified	0	14	0	0	23	0	0	0	0	0	0	0	0	13	0	14	59	0	0	0	0	0	0	0	0	0	0	0	0	0	0	0	0	3	0	0	75	0	0	0
32	dnOTU_135	k__Bacteria	p__Firmicutes	c__Bacilli	o__Lactobacillales	f__Aerococcaceae	g__Aerococcus	s__97otu23129	t__unclassified	0	0	0	4	0	0	0	3	1	0	0	0	7	0	8	1732	0	425	20	82	0	0	1	1	1	0	0	0	3	793	0	0	1	1	0	0	2	170	0	0
33	dnOTU_136	k__Bacteria	p__Actinobacteria	c__Coriobacteriia	o__Coriobacteriales	f__Coriobacteriaceae	g__Collinsella	s__aerofaciens	t__unclassified	0	0	0	0	0	0	0	0	0	0	0	0	0	177	2	2	0	0	1	0	0	0	0	0	0	0	0	0	0	0	0	0	0	0	0	0	18	0	0	0
34	dnOTU_137	k__Bacteria	p__Firmicutes	c__Clostridia	o__Clostridiales	f__Lachnospiraceae	g__[Ruminococcus]	s__97otu99006	t__unclassified	22	0	0	0	0	0	0	0	0	0	0	0	0	109	26	0	0	0	0	0	0	0	0	0	0	0	0	0	0	0	0	0	0	0	0	0	160	0	0	0
35	dnOTU_138	k__Bacteria	p__Firmicutes	c__Clostridia	o__Clostridiales	f__Ruminococcaceae	g__Faecalibacterium	s__prausnitzii	t__unclassified	11	10	0	0	0	2	0	0	0	0	0	0	0	132	2	0	0	0	0	0	0	0	0	0	0	0	0	0	0	0	0	0	0	0	0	0	47	0	0	0
36	dnOTU_14	k__Bacteria	p__Actinobacteria	c__Actinobacteria	o__Bifidobacteriales	f__Bifidobacteriaceae	g__Bifidobacterium	s__unclassified	t__unclassified	47	103	0	2	3	1	0	0	0	2	33	1	4	835	9	5	11	13	6	9	4	3	1	1	1	5	0	1	17	14	1	2	3	1	0	1	331	10	2	0
37	dnOTU_143	k__Bacteria	p__Firmicutes	c__Clostridia	o__Clostridiales	f__[Tissierellaceae]	g__Anaerococcus	s__97otu25705	t__unclassified	0	7	0	0	2	0	0	0	0	0	0	0	0	0	93	0	0	0	4	0	14	0	0	0	0	0	0	0	0	0	0	0	0	0	0	0	0	0	0	0
38	dnOTU_144	k__Bacteria	p__Firmicutes	c__Clostridia	o__Clostridiales	f__Ruminococcaceae	g__94otu15718	s__unclassified	t__unclassified	2	3	0	0	0	0	0	0	0	0	0	0	0	94	1	0	0	0	0	0	0	0	0	0	3	0	0	0	0	0	0	0	0	0	0	0	84	0	0	0
39	dnOTU_145	k__Bacteria	p__Firmicutes	c__Erysipelotrichi	o__Erysipelotrichales	f__Erysipelotrichaceae	g__94otu40637	s__97otu53089	t__unclassified	66	1	0	0	0	0	0	0	0	0	0	0	0	137	0	0	0	0	2	0	1	0	0	0	0	0	0	0	0	0	0	0	0	0	0	0	0	0	0	0
40	dnOTU_147	k__Bacteria	p__Firmicutes	c__Clostridia	o__Clostridiales	f__unclassified	g__unclassified	s__unclassified	t__unclassified	64	0	0	0	0	0	0	0	0	2	0	0	0	189	0	0	0	0	0	0	0	0	0	0	0	0	0	0	0	0	0	0	0	0	0	0	2	0	0	0
41	dnOTU_148	k__Bacteria	p__Bacteroidetes	c__Bacteroidia	o__Bacteroidales	f__Porphyromonadaceae	g__Parabacteroides	s__97otu99099	t__unclassified	101	1	0	0	0	0	0	0	0	0	0	0	0	55	2	0	0	0	0	0	0	0	0	0	0	0	0	0	0	0	0	0	1	0	0	0	1	0	0	0
42	dnOTU_149	k__Bacteria	p__Firmicutes	c__Clostridia	o__Clostridiales	f__91otu5947	g__94otu42223	s__97otu67235	t__unclassified	0	0	0	0	0	0	0	0	0	0	0	0	0	43	0	0	0	0	0	0	0	0	0	5	0	0	20	0	0	0	0	0	0	0	0	0	104	0	0	0
43	dnOTU_15	k__Bacteria	p__Firmicutes	c__Clostridia	o__Clostridiales	f__[Tissierellaceae]	g__Peptoniphilus	s__97otu18822	t__unclassified	76	6313	12	11	2051	23	7	32	1	9	1203	1	2	252	375	2323	419	5	964	261	52	4	2	2	8	78	1211	194	12	116	110	5	9	202	1	2	11981	327	1	972
44	dnOTU_150	k__Bacteria	p__Firmicutes	c__Clostridia	o__Clostridiales	f__Lachnospiraceae	g__Blautia	s__97otu6686	t__unclassified	5	0	0	0	0	0	0	0	0	0	0	0	0	71	0	0	0	0	1	0	0	0	0	0	1	0	0	0	0	0	0	0	0	0	0	0	20	0	0	0
45	dnOTU_152	k__Bacteria	p__Proteobacteria	c__Gammaproteobacteria	o__Aeromonadales	f__Aeromonadaceae	g__94otu12472	s__97otu19586	t__unclassified	0	0	0	0	0	0	0	0	0	0	0	0	0	0	0	0	0	0	0	0	0	0	0	0	3	0	0	0	0	0	0	0	0	0	0	0	0	0	8	0
46	dnOTU_153	k__Bacteria	p__Firmicutes	c__Clostridia	o__Clostridiales	f__Lachnospiraceae	g__Coprococcus	s__97otu39504	t__unclassified	0	2	0	0	0	0	0	0	0	0	0	0	0	107	0	0	0	0	0	0	0	0	0	0	0	0	3	0	0	0	0	0	0	0	0	0	1	0	0	0
47	dnOTU_155	k__Bacteria	p__Firmicutes	c__Clostridia	o__Clostridiales	f__Ruminococcaceae	g__94otu27202	s__97otu3079	t__unclassified	0	0	0	0	0	0	0	0	0	0	0	0	1	113	3	0	0	0	0	0	0	0	0	0	0	0	0	0	0	0	0	0	0	0	0	0	2	0	0	0
48	dnOTU_156	k__Bacteria	p__Firmicutes	c__Clostridia	o__Clostridiales	f__[Mogibacteriaceae]	g__Mogibacterium	s__97otu47837	t__unclassified	0	14	0	0	20	0	0	0	0	0	0	0	0	4	0	0	17	0	0	0	0	0	0	0	0	0	1	0	0	0	0	0	0	4	0	0	59	0	0	0
49	dnOTU_158	k__Bacteria	p__Firmicutes	c__Clostridia	o__Clostridiales	f__Veillonellaceae	g__unclassified	s__unclassified	t__unclassified	0	0	0	22	0	0	0	9	0	0	0	0	27	1	23	4	0	169	2	0	0	0	0	0	0	0	0	1	136	0	0	1	0	0	0	0	8	96	0	336
50	dnOTU_159	k__Bacteria	p__Firmicutes	c__Clostridia	o__Clostridiales	f__Lachnospiraceae	g__94otu439	s__97otu6064	t__unclassified	28	3	0	0	0	0	0	0	0	0	0	2	0	49	6	0	0	0	0	0	0	0	0	0	0	0	0	0	0	0	0	0	0	0	0	0	88	0	0	0
51	dnOTU_16	k__Bacteria	p__Firmicutes	c__Clostridia	o__Clostridiales	f__[Tissierellaceae]	g__Finegoldia	s__97otu8556	t__unclassified	93	8027	47	13	861	11	0	42	23	9	1237	1	1	659	23505	158	95	9	1878	156	202	24	1	73	9	23	2051	250	35	415	229	9	63	115	1	15	9632	1	16	12
52	dnOTU_160	k__Bacteria	p__Actinobacteria	c__Coriobacteriia	o__Coriobacteriales	f__Coriobacteriaceae	g__94otu25634	s__97otu28140	t__unclassified	0	0	0	0	53	0	0	0	0	0	0	0	33	0	2	0	0	33	1	4	0	0	0	0	0	0	0	0	35	35	0	0	0	0	0	0	0	15	0	8
53	dnOTU_161	k__Bacteria	p__Bacteroidetes	c__Bacteroidia	o__Bacteroidales	f__Prevotellaceae	g__Prevotella	s__97otu91184	t__unclassified	0	0	0	0	2	0	0	0	0	0	1	0	352	0	15	0	0	0	0	0	1	0	0	0	0	1	0	0	0	0	0	0	0	0	1	0	0	91	0	209
54	dnOTU_162	k__Bacteria	p__Tenericutes	c__Mollicutes	o__Mycoplasmatales	f__Mycoplasmataceae	g__Mycoplasma	s__97otu478	t__unclassified	0	0	0	37	0	0	0	0	0	0	0	0	0	0	0	0	0	0	0	0	0	0	1	0	0	0	0	0	0	0	0	0	0	0	0	0	0	0	0	2
55	dnOTU_164	k__Bacteria	p__Proteobacteria	c__Gammaproteobacteria	o__Oceanospirillales	f__Alcanivoracaceae	g__Alcanivorax	s__97otu63600	t__unclassified	0	5	0	0	0	0	0	0	0	0	0	0	0	0	0	0	0	0	2	0	0	0	0	0	0	0	0	0	0	0	0	0	0	0	0	0	78	0	0	0
56	dnOTU_165	k__Bacteria	p__Firmicutes	c__Clostridia	o__Clostridiales	f__Lachnospiraceae	g__94otu42322	s__97otu95016	t__unclassified	10	0	0	0	0	0	0	0	0	0	0	0	0	26	0	0	0	0	0	0	0	0	0	0	0	0	0	0	0	0	0	0	0	0	0	0	36	0	0	0
57	dnOTU_166	k__Bacteria	p__Bacteroidetes	c__Bacteroidia	o__Bacteroidales	f__[Paraprevotellaceae]	g__[Prevotella]	s__97otu50445	t__unclassified	0	2	0	0	0	0	0	0	0	0	0	2	0	0	1	0	0	0	0	0	0	0	0	0	0	0	0	0	0	0	0	0	0	0	0	0	2	0	0	0
58	dnOTU_167	k__Bacteria	p__Firmicutes	c__Clostridia	o__Clostridiales	f__unclassified	g__unclassified	s__unclassified	t__unclassified	18	0	0	0	0	0	0	0	0	0	0	2	0	75	0	0	0	0	6	0	0	1	0	0	0	0	0	0	2	0	0	0	0	0	0	0	2	0	0	0
59	dnOTU_168	k__Bacteria	p__Firmicutes	c__Clostridia	o__Clostridiales	f__Lachnospiraceae	g__Lachnospira	s__97otu12491	t__unclassified	1	2	0	0	0	0	0	0	0	0	0	0	0	113	2	0	0	0	0	0	0	0	0	0	0	0	0	0	0	0	0	0	0	0	0	0	14	0	0	0
60	dnOTU_17	k__Bacteria	p__Firmicutes	c__Clostridia	o__Clostridiales	f__Clostridiaceae	g__Clostridium	s__97otu7303	t__unclassified	0	0	0	1	6	4	1	1	2	2	0	2	4060	5	101	4	2	3	20	313	2	2	4	4	1	2	0	18	7129	6	2	0	0	1	4	2	0	413	1	306
61	dnOTU_172	k__Bacteria	p__Proteobacteria	c__Gammaproteobacteria	o__Aeromonadales	f__Succinivibrionaceae	g__Succinivibrio	s__unclassified	t__unclassified	19	71	0	0	0	0	0	0	0	0	0	0	1	0	11	0	0	0	0	0	0	0	0	0	0	0	0	0	0	0	0	0	0	0	0	0	10	0	0	0
62	dnOTU_175	k__Bacteria	p__Firmicutes	c__Clostridia	o__Clostridiales	f__Ruminococcaceae	g__94otu12870	s__97otu25481	t__unclassified	8	0	0	0	0	0	0	0	0	0	0	0	0	102	0	0	0	0	0	0	0	0	0	0	0	0	0	0	0	0	0	0	0	0	0	0	1	0	0	0
63	dnOTU_176	k__Bacteria	p__Proteobacteria	c__Alphaproteobacteria	o__Rhodobacterales	f__Rhodobacteraceae	g__Paracoccus	s__unclassified	t__unclassified	0	0	0	1	0	0	0	0	0	0	0	0	0	0	128	0	0	0	0	0	0	0	0	0	0	0	0	0	0	0	0	0	0	0	0	0	38	0	0	0
64	dnOTU_177	k__Bacteria	p__Actinobacteria	c__Actinobacteria	o__Actinomycetales	f__Brevibacteriaceae	g__Brevibacterium	s__97otu5277	t__unclassified	0	0	0	0	39	0	0	0	0	0	22	0	0	0	0	0	0	0	3	0	0	0	0	0	0	0	0	0	0	4	0	0	0	29	0	0	0	0	0	0
65	dnOTU_18	k__Bacteria	p__Proteobacteria	c__Gammaproteobacteria	o__Enterobacteriales	f__Enterobacteriaceae	g__unclassified	s__unclassified	t__unclassified	1	1	0	1	1	0	10	0	0	0	2685	0	2	233	30561	0	1	0	0	17	2	1	0	0	10	1	0	1	0	0	1	0	3	0	2576	0	55	1	0	1
66	dnOTU_181	k__Bacteria	p__Firmicutes	c__Clostridia	o__Clostridiales	f__Lachnospiraceae	g__Lachnospira	s__97otu7804	t__unclassified	15	3	0	0	0	0	0	0	0	0	0	0	0	18	1	0	0	0	0	0	0	0	0	0	0	0	0	0	0	0	0	0	0	0	0	0	25	0	0	0
67	dnOTU_184	k__Bacteria	p__Firmicutes	c__Clostridia	o__Clostridiales	f__91otu18736	g__94otu38091	s__97otu53824	t__unclassified	0	2	0	0	1	0	0	0	0	0	0	0	0	0	0	0	44	0	0	0	0	0	0	0	0	0	0	0	0	0	0	0	0	2	0	0	0	0	0	0
68	dnOTU_187	k__Bacteria	p__Bacteroidetes	c__Bacteroidia	o__Bacteroidales	f__Prevotellaceae	g__Prevotella	s__stercorea	t__unclassified	9	13	0	0	0	0	0	0	0	0	0	0	0	0	7	0	0	0	0	0	0	0	0	0	0	0	0	0	0	0	0	0	0	0	0	0	3	0	0	0
69	dnOTU_188	k__Bacteria	p__Firmicutes	c__Clostridia	o__Clostridiales	f__Veillonellaceae	g__Dialister	s__97otu63221	t__unclassified	3	19	13	1	3	0	0	1	0	0	6	0	57	2	69	258	4	32	4	43	0	0	0	9	0	2	15	5	47	13	3	0	0	0	0	0	6	44	0	157
70	dnOTU_19	k__Bacteria	p__Bacteroidetes	c__Bacteroidia	o__Bacteroidales	f__Prevotellaceae	g__Prevotella	s__97otu77703	t__unclassified	6	18062	357	1	88	0	1	44	0	0	319	0	2	15	0	3	0	3565	99	128	1	0	0	279	1	0	224	187	4754	326	91	1	17	142	569	0	68	1	1	4
71	dnOTU_191	k__Bacteria	p__Firmicutes	c__Clostridia	o__Clostridiales	f__Ruminococcaceae	g__94otu9391	s__unclassified	t__unclassified	16	1	0	0	0	0	0	0	0	0	0	0	0	60	1	0	0	0	0	0	0	0	8	0	0	0	0	0	0	0	0	0	0	0	0	0	1	0	0	0
72	dnOTU_193	k__Bacteria	p__Bacteroidetes	c__Bacteroidia	o__Bacteroidales	f__Rikenellaceae	g__94otu21511	s__97otu23603	t__unclassified	10	0	0	0	0	0	0	0	0	0	0	0	0	28	0	0	0	0	0	0	0	0	0	0	2	0	0	0	0	0	0	0	0	0	0	0	0	0	0	0
73	dnOTU_2	k__Bacteria	p__Firmicutes	c__Bacilli	o__Lactobacillales	f__Lactobacillaceae	g__Lactobacillus	s__97otu12041	t__unclassified	3	3	6332	90	38	94	126	110	97592	86738	131	77575	50	155	423	73	123	34	49298	974	39946	102981	47521	335	93995	257	2206	81821	56	87	1060	98149	84199	102915	83	104321	20481	56	26402	46
74	dnOTU_20	k__Bacteria	p__Actinobacteria	c__Coriobacteriia	o__Coriobacteriales	f__Coriobacteriaceae	g__94otu25634	s__97otu28140	t__unclassified	0	0	2	2	89	0	3	2	3	0	0	0	14553	5	103	1	2	2091	41	6	1	2	0	4	2	4	0	1	34	122	0	1	1	2	1	0	20	3698	6	1296
75	dnOTU_200	k__Bacteria	p__Firmicutes	c__Clostridia	o__Clostridiales	f__Ruminococcaceae	g__94otu19763	s__97otu85331	t__unclassified	17	0	0	0	0	0	0	0	0	0	0	0	0	2	1	0	0	0	0	0	0	0	0	0	0	0	0	0	0	1	0	0	0	0	0	0	27	0	0	0
76	dnOTU_201	k__Bacteria	p__Bacteroidetes	c__Bacteroidia	o__Bacteroidales	f__Prevotellaceae	g__Prevotella	s__melaninogenica	t__unclassified	0	0	1	35	0	4	0	0	0	0	0	0	0	0	0	0	0	0	0	0	0	0	0	0	0	0	0	0	0	0	2	0	0	0	0	0	0	0	0	0
77	dnOTU_202	k__Bacteria	p__Cyanobacteria	c__Chloroplast	o__Streptophyta	f__unclassified	g__unclassified	s__unclassified	t__unclassified	0	20	0	0	0	0	0	0	0	0	0	0	0	0	52	0	0	0	0	0	0	0	0	0	0	0	0	0	0	0	0	0	0	0	0	2	16	0	0	0
78	dnOTU_203	k__Bacteria	p__Tenericutes	c__Mollicutes	o__RF39	f__91otu17689	g__94otu35570	s__97otu23379	t__unclassified	0	0	0	0	0	0	0	0	0	0	0	0	0	3	0	0	0	0	0	0	0	0	0	0	0	0	0	0	0	0	0	0	0	0	0	0	79	0	0	0
79	dnOTU_204	k__Bacteria	p__Bacteroidetes	c__Bacteroidia	o__Bacteroidales	f__Prevotellaceae	g__Prevotella	s__97otu41182	t__unclassified	0	0	0	0	16	0	0	0	0	0	0	0	0	0	0	0	37	0	0	0	0	0	0	0	0	0	0	0	0	0	0	0	0	0	0	0	0	0	0	0
80	dnOTU_206	k__Bacteria	p__Firmicutes	c__Clostridia	o__Clostridiales	f__Clostridiaceae	g__Clostridium	s__97otu42386	t__unclassified	0	0	1	0	0	0	0	0	0	0	0	0	0	0	0	0	0	0	0	0	0	0	0	0	0	0	0	0	0	0	0	0	0	0	0	0	0	0	0	41
81	dnOTU_208	k__Bacteria	p__Actinobacteria	c__Actinobacteria	o__Actinomycetales	f__Corynebacteriaceae	g__Corynebacterium	s__unclassified	t__unclassified	0	60	9	0	67	0	0	0	0	0	3	0	0	0	0	1	8	2	488	0	0	0	0	0	19	1	69	0	0	0	0	5	0	34	0	0	86	0	0	1
82	dnOTU_21	k__Bacteria	p__Firmicutes	c__Clostridia	o__Clostridiales	f__[Tissierellaceae]	g__Parvimonas	s__97otu58644	t__unclassified	0	0	0	2	1	2	0	0	0	1	0	1	560	1	392	1	4	1	10	881	2	2	1	1	1	3	1	1	1	5	1	1	0	0	1	1	0	1167	2	4160
83	dnOTU_210	k__Bacteria	p__Firmicutes	c__Clostridia	o__Clostridiales	f__Clostridiaceae	g__Clostridium	s__97otu74434	t__unclassified	2	0	0	0	0	0	0	0	0	0	0	0	0	2	0	0	0	0	0	0	0	0	0	0	0	0	0	0	0	0	0	0	0	0	0	0	0	0	0	0
84	dnOTU_211	k__Bacteria	p__Firmicutes	c__Clostridia	o__Clostridiales	f__Clostridiaceae	g__Clostridium	s__97otu85546	t__unclassified	0	0	0	0	14	0	0	0	0	0	0	0	0	2	0	9	0	0	0	0	0	0	0	0	0	0	0	0	0	0	0	0	0	0	0	0	0	0	0	0
85	dnOTU_212	k__Bacteria	p__Bacteroidetes	c__Bacteroidia	o__Bacteroidales	f__Porphyromonadaceae	g__Parabacteroides	s__distasonis	t__unclassified	0	0	0	0	0	0	0	0	0	0	0	0	0	43	1	0	0	0	1	0	2	2	2	0	1	0	0	0	0	0	0	0	0	0	0	0	61	0	0	0
86	dnOTU_214	k__Bacteria	p__Firmicutes	c__Erysipelotrichi	o__Erysipelotrichales	f__Erysipelotrichaceae	g__Bulleidia	s__moorei	t__unclassified	0	0	0	0	0	0	0	0	0	0	0	0	0	2	0	0	0	0	0	5	0	0	0	0	0	0	0	0	0	4	4	0	0	0	0	0	14	0	0	0
87	dnOTU_216	k__Bacteria	p__Firmicutes	c__Clostridia	o__Clostridiales	f__Ruminococcaceae	g__Ruminococcus	s__97otu13241	t__unclassified	4	0	0	0	0	0	0	0	0	0	0	0	0	8	0	0	0	0	1	0	0	0	0	0	0	0	0	0	0	0	0	0	0	0	0	0	0	0	0	0
88	dnOTU_218	k__Bacteria	p__Firmicutes	c__Bacilli	o__Gemellales	f__Gemellaceae	g__Gemella	s__97otu16903	t__unclassified	0	0	0	10	0	0	0	0	0	0	0	0	10	0	0	0	0	0	0	0	0	0	0	0	0	0	0	0	15	0	0	1	0	0	0	0	0	1	0	0
89	dnOTU_22	k__Bacteria	p__Bacteroidetes	c__Bacteroidia	o__Bacteroidales	f__Prevotellaceae	g__Prevotella	s__97otu86216	t__unclassified	4	0	1	0	2	0	2	3	0	3	66	2	0	2	0	2	265	25	3	1	1	1	1	0	1	2	4	2	975	5	1	12	0	1	2	0	38	81	0	13940
90	dnOTU_220	k__Bacteria	p__Bacteroidetes	c__Bacteroidia	o__Bacteroidales	f__Bacteroidaceae	g__Bacteroides	s__ovatus	t__unclassified	40	1	0	0	0	0	0	0	0	0	0	1	0	80	1	0	2	0	0	0	0	0	0	0	3	0	1	0	0	0	0	0	0	0	0	0	8	0	0	0
91	dnOTU_225	k__Bacteria	p__Actinobacteria	c__Actinobacteria	o__Actinomycetales	f__Micrococcaceae	g__Kocuria	s__unclassified	t__unclassified	0	0	0	0	0	0	0	0	0	0	11	0	0	0	0	0	0	0	0	0	4	0	0	0	0	0	0	0	0	0	0	2	0	1	0	0	0	0	0	0
92	dnOTU_226	k__Bacteria	p__Firmicutes	c__Clostridia	o__Clostridiales	f__unclassified	g__unclassified	s__unclassified	t__unclassified	2	0	0	2	0	0	0	0	0	0	0	0	0	68	1	0	0	0	0	0	2	0	0	0	0	0	0	0	0	0	0	0	0	0	0	0	3	0	0	0
93	dnOTU_227	k__Bacteria	p__Firmicutes	c__Clostridia	o__Clostridiales	f__[Tissierellaceae]	g__Peptoniphilus	s__97otu978	t__unclassified	0	8	0	0	58	0	0	1	0	0	2	0	0	1	0	88	27	0	0	0	0	0	0	0	0	3	0	0	0	2	0	0	0	4	0	0	0	0	0	0
94	dnOTU_228	k__Bacteria	p__Firmicutes	c__Clostridia	o__Clostridiales	f__Peptostreptococcaceae	g__94otu13105	s__97otu730	t__unclassified	4	3	0	0	0	0	0	0	0	0	0	0	0	26	2	0	0	0	0	0	0	0	0	0	0	0	0	2	0	0	0	0	0	0	0	0	0	0	0	0
95	dnOTU_23	k__Bacteria	p__Actinobacteria	c__Coriobacteriia	o__Coriobacteriales	f__Coriobacteriaceae	g__94otu19005	s__97otu404	t__unclassified	0	0	0	0	1	1	0	1	1	1	1	0	4	0	0	1	1	1	3	1	1	2	1	2	2	3	1	1	0	2	1	0	0	0	0	0	0	0	1	0
96	dnOTU_230	k__Bacteria	p__Firmicutes	c__Clostridia	o__Clostridiales	f__Ruminococcaceae	g__94otu2746	s__97otu84400	t__unclassified	2	8	0	0	0	0	0	0	0	0	0	0	0	0	3	0	0	0	0	0	0	0	0	0	0	0	0	0	0	0	0	0	0	0	0	0	0	0	0	0
97	dnOTU_232	k__Bacteria	p__Firmicutes	c__Bacilli	o__Lactobacillales	f__Lactobacillaceae	g__Lactobacillus	s__unclassified	t__unclassified	0	0	0	0	0	0	0	0	0	0	0	0	48	6	0	0	6	0	0	13	0	0	0	0	0	0	0	0	3	0	0	0	0	0	0	0	0	0	0	5
98	dnOTU_233	k__Bacteria	p__Bacteroidetes	c__Bacteroidia	o__Bacteroidales	f__Prevotellaceae	g__Prevotella	s__97otu15377	t__unclassified	2	2	0	0	0	0	0	0	0	0	0	0	0	0	3	0	0	0	0	0	0	0	0	0	0	0	0	0	0	0	0	0	0	0	0	0	2	0	0	0
99	dnOTU_234	k__Bacteria	p__Firmicutes	c__Clostridia	o__Clostridiales	f__Veillonellaceae	g__Veillonella	s__97otu78443	t__unclassified	0	0	0	21	0	0	0	1	0	0	0	0	0	0	0	0	0	0	0	0	0	0	0	540	0	1	0	1	0	0	0	0	0	0	0	0	0	0	0	0
100	dnOTU_239	k__Bacteria	p__Bacteroidetes	c__Bacteroidia	o__Bacteroidales	f__Prevotellaceae	g__Prevotella	s__97otu86216	t__unclassified	0	0	0	0	0	0	0	0	0	0	0	0	0	0	0	0	4	0	0	0	0	0	0	0	0	0	0	0	0	0	0	0	0	0	0	0	0	4	0	123
101	dnOTU_24	k__Bacteria	p__Firmicutes	c__Clostridia	o__Clostridiales	f__[Tissierellaceae]	g__Anaerococcus	s__97otu19160	t__unclassified	14	469	69	0	266	7	0	2	0	0	1092	1	1	127	1507	55	57	0	187	47	100	2	0	2	0	19	166	49	5	6	135	0	0	41	0	3	1549	1	2	1
102	dnOTU_241	k__Bacteria	p__Bacteroidetes	c__Bacteroidia	o__Bacteroidales	f__Prevotellaceae	g__Prevotella	s__97otu64750	t__unclassified	2	42	0	0	0	0	0	0	0	0	0	0	0	0	2	0	0	0	0	0	0	0	0	0	0	0	0	0	0	0	0	0	0	0	0	0	1	0	0	0
103	dnOTU_242	k__Bacteria	p__Firmicutes	c__Clostridia	o__Clostridiales	f__Ruminococcaceae	g__94otu17128	s__97otu7300	t__unclassified	0	1	0	0	0	0	0	0	0	0	0	0	0	43	3	0	0	0	0	0	0	0	0	0	0	0	0	0	0	0	0	0	0	0	0	0	1	0	0	0
104	dnOTU_243	k__Bacteria	p__Actinobacteria	c__Actinobacteria	o__Bifidobacteriales	f__Bifidobacteriaceae	g__Gardnerella	s__97otu36459	t__unclassified	0	0	1	1	0	1	0	1	0	0	0	2	618	2	231	0	0	47	2	0	0	1	0	1	0	1	0	1	28	3	2	1	0	0	0	0	0	1071	4	54
105	dnOTU_244	k__Bacteria	p__Bacteroidetes	c__Bacteroidia	o__Bacteroidales	f__[Paraprevotellaceae]	g__[Prevotella]	s__unclassified	t__unclassified	38	13	0	0	0	0	0	0	0	0	0	0	0	0	10	0	0	0	0	0	0	0	0	0	2	0	0	0	0	0	0	0	0	0	0	0	2	0	0	0
106	dnOTU_25	k__Bacteria	p__Firmicutes	c__Bacilli	o__Gemellales	f__Gemellaceae	g__94otu3263	s__97otu90214	t__unclassified	0	7	56	12	0	4	1	0	2	2	0	1	1	4	0	1	3	1	2	10	3	0	4	1	1	2	0	6	2	1	89	1	1	0	2	1	40	0	1	0
107	dnOTU_250	k__Bacteria	p__Firmicutes	c__Clostridia	o__Clostridiales	f__[Tissierellaceae]	g__Anaerococcus	s__97otu8300	t__unclassified	0	62	0	0	0	0	0	0	0	0	0	0	0	0	0	0	0	0	0	0	0	0	0	0	0	0	11	0	0	0	0	0	0	19	0	0	0	0	0	0
108	dnOTU_251	k__Bacteria	p__Bacteroidetes	c__Bacteroidia	o__Bacteroidales	f__Prevotellaceae	g__Prevotella	s__unclassified	t__unclassified	2	20	0	0	0	0	0	0	0	0	0	0	0	0	5	0	0	0	0	0	0	0	0	0	0	0	0	0	0	0	0	0	0	0	0	0	1	0	0	0
109	dnOTU_252	k__Bacteria	p__Firmicutes	c__Clostridia	o__Clostridiales	f__Veillonellaceae	g__Megasphaera	s__97otu48231	t__unclassified	0	0	0	0	0	0	0	0	0	0	0	0	0	0	0	0	0	0	0	0	0	0	0	0	0	0	3	0	0	3	0	0	0	0	0	0	0	0	0	0
110	dnOTU_26	k__Bacteria	p__Actinobacteria	c__Coriobacteriia	o__Coriobacteriales	f__Coriobacteriaceae	g__94otu17238	s__97otu19014	t__unclassified	0	0	0	5	0	0	0	1	0	1	0	1	3089	0	6	5106	0	812	8	263	1	1	1	1	1	0	0	1	2754	0	0	0	15	0	0	1	24	2012	10	161
111	dnOTU_262	k__Bacteria	p__Firmicutes	c__Clostridia	o__Clostridiales	f__Clostridiaceae	g__Clostridium	s__97otu42386	t__unclassified	0	0	0	0	0	0	0	0	0	0	0	0	0	0	1	0	0	0	0	0	0	0	0	0	0	0	0	0	0	0	0	0	0	0	0	0	0	0	0	53
112	dnOTU_265	k__Bacteria	p__Proteobacteria	c__Betaproteobacteria	o__Neisseriales	f__Neisseriaceae	g__Neisseria	s__unclassified	t__unclassified	0	0	4	0	0	0	1	0	0	0	2	0	0	0	0	0	0	0	0	14	0	0	0	0	0	0	0	0	0	0	0	0	0	0	0	0	0	0	0	0
113	dnOTU_266	k__Bacteria	p__Firmicutes	c__Clostridia	o__Clostridiales	f__Ruminococcaceae	g__unclassified	s__unclassified	t__unclassified	0	0	0	0	0	0	0	0	0	0	0	0	0	9	0	0	0	0	0	0	0	0	0	0	0	0	0	0	0	0	0	0	0	0	0	0	22	0	0	0
114	dnOTU_269	k__Bacteria	p__Actinobacteria	c__Coriobacteriia	o__Coriobacteriales	f__Coriobacteriaceae	g__94otu25634	s__97otu28140	t__unclassified	0	0	0	0	0	0	0	0	0	0	0	0	79	0	7	0	0	51	3	0	0	0	0	0	0	0	0	0	0	0	0	1	0	0	0	0	1	91	0	44
115	dnOTU_27	k__Bacteria	p__Actinobacteria	c__Actinobacteria	o__Actinomycetales	f__Actinomycetaceae	g__Mobiluncus	s__97otu44766	t__unclassified	0	19	0	2	233	0	1	1	0	0	0	0	42	6	18	333	297	0	2	1	1	0	2	1	0	1	1	4	22	11	0	0	1	0	1	2	32	0	1	7381
116	dnOTU_272	k__Bacteria	p__Bacteroidetes	c__Bacteroidia	o__Bacteroidales	f__unclassified	g__unclassified	s__unclassified	t__unclassified	0	0	0	0	0	0	0	0	0	0	0	0	0	1	0	0	12	0	0	0	0	0	0	0	0	0	0	0	0	0	0	0	0	1	0	0	0	0	0	0
117	dnOTU_276	k__Bacteria	p__Actinobacteria	c__Actinobacteria	o__Bifidobacteriales	f__Bifidobacteriaceae	g__Gardnerella	s__97otu36459	t__unclassified	1	0	0	0	0	0	0	0	0	0	0	0	20	0	0	98	0	2	0	3	0	0	0	0	0	0	0	0	17	1	0	0	0	0	0	0	0	13	0	7
118	dnOTU_277	k__Bacteria	p__Firmicutes	c__Clostridia	o__Clostridiales	f__Veillonellaceae	g__Veillonella	s__97otu11236	t__unclassified	0	0	1	1	0	0	0	0	0	0	3	0	0	0	0	0	0	0	0	4	0	0	0	0	0	0	0	6	0	0	0	0	0	0	0	0	0	0	0	0
119	dnOTU_28	k__Bacteria	p__Firmicutes	c__Clostridia	o__Clostridiales	f__Peptostreptococcaceae	g__Peptostreptococcus	s__anaerobius	t__unclassified	4	0	0	7	0	0	0	2	0	1	124	0	0	66	0	2062	1	0	17	245	1	0	0	0	1	1	63	56	2	40	1	0	1	0	0	0	2745	1	0	20
120	dnOTU_281	k__Bacteria	p__Firmicutes	c__Clostridia	o__Clostridiales	f__91otu4818	g__94otu41135	s__97otu81083	t__unclassified	16	0	0	0	0	0	0	0	0	0	2	0	0	55	0	0	0	0	0	0	0	0	0	0	0	0	0	0	0	0	0	0	3	0	0	0	0	0	0	0
121	dnOTU_282	k__Bacteria	p__Bacteroidetes	c__Bacteroidia	o__Bacteroidales	f__S24-7	g__94otu3010	s__97otu3446	t__unclassified	0	2	0	0	0	0	0	0	0	0	0	0	0	0	0	0	0	0	0	0	0	0	0	0	0	0	1	0	0	0	0	0	0	0	0	0	0	0	0	0
122	dnOTU_283	k__Bacteria	p__Actinobacteria	c__Actinobacteria	o__Actinomycetales	f__Corynebacteriaceae	g__Corynebacterium	s__97otu612	t__unclassified	0	2	0	0	0	18	0	0	0	0	2	0	0	0	0	0	0	0	1	0	1	0	0	0	0	0	0	1	0	0	0	0	0	0	0	0	1	0	0	0
123	dnOTU_29	k__Bacteria	p__Firmicutes	c__Clostridia	o__Clostridiales	f__[Tissierellaceae]	g__Peptoniphilus	s__97otu99235	t__unclassified	35	818	0	1	443	1	0	0	0	0	0	0	5	10	0	3370	999	0	26	311	0	0	1	0	1	4	24	4	309	15	2	1	9	32	1	0	676	1	0	3267
124	dnOTU_290	k__Bacteria	p__Firmicutes	c__Clostridia	o__Clostridiales	f__Ruminococcaceae	g__94otu811	s__unclassified	t__unclassified	2	0	0	0	0	0	0	0	0	0	0	0	0	0	1	0	0	0	0	0	0	0	0	0	0	0	0	0	0	0	0	0	0	0	0	0	5	0	0	0
125	dnOTU_295	k__Bacteria	p__Firmicutes	c__Bacilli	o__Lactobacillales	f__Streptococcaceae	g__Streptococcus	s__unclassified	t__unclassified	1	4	556	1	0	4	0	0	0	0	0	0	0	11	2	0	0	0	0	0	0	0	0	0	0	0	2	0	0	0	0	0	282	0	0	0	68	0	1	0
126	dnOTU_296	k__Bacteria	p__Firmicutes	c__Clostridia	o__Clostridiales	f__[Tissierellaceae]	g__1-68	s__97otu5089	t__unclassified	0	5	0	0	0	0	0	0	0	0	0	0	0	1	0	0	15	0	1	2	0	0	0	0	0	0	1	0	0	0	0	0	0	8	0	0	0	0	0	0
127	dnOTU_3	k__Bacteria	p__Fusobacteria	c__Fusobacteriia	o__Fusobacteriales	f__Leptotrichiaceae	g__Sneathia	s__unclassified	t__unclassified	2	0	11	3029	2239	8	11	10	6	3	3	4	14750	11	675	9	20	13351	94	5	8	4	15	1	4	64	6	85	6399	8	6	4	5	5	11	7	110	4756	15	24780
128	dnOTU_30	k__Bacteria	p__Actinobacteria	c__Actinobacteria	o__Actinomycetales	f__Actinomycetaceae	g__Actinomyces	s__97otu97385	t__unclassified	1	574	43	0	0	0	0	1	8	1	6	0	3	0	0	11	0	2	128	13	15	2	0	0	0	0	1	1	0	1	0	0	0	0	1	0	0	1	2	0
129	dnOTU_300	k__Bacteria	p__Actinobacteria	c__Coriobacteriia	o__Coriobacteriales	f__Coriobacteriaceae	g__Atopobium	s__unclassified	t__unclassified	0	14	2	0	0	0	0	0	0	0	0	0	0	1	0	176	1	0	0	6	0	0	0	0	0	1	0	0	0	0	0	0	1	0	0	0	2	0	0	0
130	dnOTU_306	k__Bacteria	p__Firmicutes	c__Clostridia	o__Clostridiales	f__[Tissierellaceae]	g__Peptoniphilus	s__97otu40230	t__unclassified	0	0	0	0	0	0	0	0	0	0	0	0	0	0	0	2	0	0	0	0	0	0	0	0	0	0	0	0	0	0	0	0	0	0	0	0	0	0	0	12
131	dnOTU_31	k__Bacteria	p__Fusobacteria	c__Fusobacteriia	o__Fusobacteriales	f__Fusobacteriaceae	g__Fusobacterium	s__unclassified	t__unclassified	0	6301	16	2	337	0	1	0	0	0	0	0	1	10	111	0	635	1	321	16	0	5	0	0	0	24	136	37	0	92	0	0	0	0	0	0	279	0	0	1
132	dnOTU_310	k__Bacteria	p__Firmicutes	c__Clostridia	o__Clostridiales	f__Lachnospiraceae	g__94otu13460	s__unclassified	t__unclassified	10	0	0	0	0	0	0	0	0	0	0	0	0	30	0	0	0	0	0	0	0	0	0	0	0	0	0	0	0	0	0	0	0	0	0	0	1	0	0	0
133	dnOTU_319	k__Bacteria	p__Firmicutes	c__Clostridia	o__Clostridiales	f__Peptococcaceae	g__Peptococcus	s__97otu17945	t__unclassified	0	0	0	0	0	0	0	0	0	0	0	0	0	0	0	99	0	0	0	0	0	0	0	0	0	0	0	0	0	0	0	0	0	0	0	0	4	0	0	0
134	dnOTU_32	k__Bacteria	p__Firmicutes	c__Clostridia	o__Clostridiales	f__[Tissierellaceae]	g__WAL_1855D	s__97otu4513	t__unclassified	180	1206	0	4	3119	0	1	0	1	0	17	1	0	99	8	3524	332	0	4	28	2	0	1	0	0	0	193	22	1	20	0	0	11	220	0	0	3003	1	0	0
135	dnOTU_320	k__Bacteria	p__Firmicutes	c__Bacilli	o__Lactobacillales	f__Lactobacillaceae	g__Lactobacillus	s__unclassified	t__unclassified	0	0	5	71	1	59	82	53	98	61	10	54	5	82	0	2	84	1	160	11	154	77	106	6	97	127	33	68	1	5	68	63	59	79	69	70	0	0	16	0
136	dnOTU_33	k__Bacteria	p__Actinobacteria	c__Actinobacteria	o__Actinomycetales	f__Corynebacteriaceae	g__Corynebacterium	s__97otu913	t__unclassified	0	1	0	0	0	0	0	0	0	0	0	0	0	0	2	2	0	0	0	0	0	0	1	0	2	0	6	0	0	4	0	0	0	39	0	0	16749	0	0	0
137	dnOTU_330	k__Bacteria	p__Fusobacteria	c__Fusobacteriia	o__Fusobacteriales	f__Leptotrichiaceae	g__Sneathia	s__unclassified	t__unclassified	0	0	0	0	0	0	0	0	0	0	0	0	32	0	0	0	0	0	0	0	0	0	0	0	0	0	0	0	3	0	0	0	0	0	0	0	0	9	0	105
138	dnOTU_331	k__Bacteria	p__Firmicutes	c__Bacilli	o__Lactobacillales	f__Lactobacillaceae	g__Lactobacillus	s__unclassified	t__unclassified	0	0	0	0	0	0	0	0	0	0	0	0	0	0	0	0	0	0	0	0	9	0	4	0	0	0	0	0	0	0	0	1	14	0	0	0	0	0	0	0
139	dnOTU_337	k__Bacteria	p__Actinobacteria	c__Actinobacteria	o__Actinomycetales	f__Actinomycetaceae	g__Varibaculum	s__97otu17723	t__unclassified	1	6	0	0	16	0	0	0	0	0	0	0	0	0	0	10	7	0	7	3	0	0	0	0	0	0	1	0	0	0	0	0	0	2	0	0	74	0	0	0
140	dnOTU_34	k__Bacteria	p__Bacteroidetes	c__Bacteroidia	o__Bacteroidales	f__Prevotellaceae	g__Prevotella	s__97otu41772	t__unclassified	0	122	2	2	0	0	0	0	0	0	6	0	0	31	30	3378	20	0	19	136	0	1	0	0	0	108	10	14	1	77	40	0	5	0	0	1	330	0	0	2
141	dnOTU_342	k__Bacteria	p__Proteobacteria	c__Alphaproteobacteria	o__Sphingomonadales	f__Sphingomonadaceae	g__Sphingomonas	s__unclassified	t__unclassified	0	10	1	0	0	0	0	0	0	0	0	0	0	0	0	0	0	0	0	0	0	0	0	2	0	1	0	0	0	0	0	2	0	0	0	0	0	0	2	0
142	dnOTU_346	k__Bacteria	p__Bacteroidetes	c__Bacteroidia	o__Bacteroidales	f__Prevotellaceae	g__Prevotella	s__97otu30449	t__unclassified	0	0	0	0	2	0	0	0	0	0	0	0	0	1	0	0	10	0	0	0	0	0	0	0	0	0	0	0	0	0	0	0	0	0	0	0	0	0	0	0
143	dnOTU_35	k__Bacteria	p__Proteobacteria	c__Gammaproteobacteria	o__Pasteurellales	f__Pasteurellaceae	g__Haemophilus	s__unclassified	t__unclassified	4	0	1	1	2	0	0	0	1	0	6	0	1	1	4	0	0	0	0	3	0	0	0	0	0	0	1	1	0	1	1	0	0	1	1	0	2	0	0	0
144	dnOTU_353	k__Bacteria	p__Firmicutes	c__Clostridia	o__Clostridiales	f__Veillonellaceae	g__Dialister	s__unclassified	t__unclassified	13	36	0	0	48	0	0	1	0	0	0	0	0	17	1	47	54	0	5	23	0	0	0	0	0	1	13	1	0	0	1	0	0	0	0	0	102	0	0	0
145	dnOTU_356	k__Bacteria	p__Firmicutes	c__Clostridia	o__Clostridiales	f__Veillonellaceae	g__Megasphaera	s__97otu75920	t__unclassified	0	0	0	0	0	0	0	0	0	0	0	0	13	0	0	0	0	6	0	0	0	0	0	0	0	0	0	0	2	0	0	0	0	0	0	0	0	34	0	20
146	dnOTU_36	k__Bacteria	p__Actinobacteria	c__Actinobacteria	o__Actinomycetales	f__Corynebacteriaceae	g__Corynebacterium	s__97otu83309	t__unclassified	12	44	2	4	15	17	0	0	0	3	237	5	0	0	1	1	0	2	658	0	1	4	0	0	9	6	280	1	3	17	3	4	3	14	4	0	1511	0	0	0
147	dnOTU_366	k__Bacteria	p__Firmicutes	c__Clostridia	o__Clostridiales	f__[Tissierellaceae]	g__Anaerococcus	s__unclassified	t__unclassified	0	0	0	0	14	0	0	0	0	0	0	0	0	0	0	32	0	0	0	0	0	0	0	0	0	13	0	6	0	0	0	0	0	0	0	0	1	0	0	0
148	dnOTU_37	k__Bacteria	p__Firmicutes	c__Clostridia	o__Clostridiales	f__[Tissierellaceae]	g__Anaerococcus	s__97otu4552	t__unclassified	18	1983	0	5	61	8	1	66	1	0	188	0	30	11	0	689	11	0	425	0	16	0	4	0	0	1	144	8	64	310	7	1	1	63	0	0	1850	27	7	2446
149	dnOTU_372	k__Bacteria	p__Firmicutes	c__Clostridia	o__Clostridiales	f__Ruminococcaceae	g__94otu11945	s__97otu18516	t__unclassified	0	2	0	0	0	0	0	0	0	0	0	0	0	13	2	0	0	0	0	0	0	0	1	0	0	0	0	0	0	0	0	0	0	0	0	0	2	0	0	0
150	dnOTU_38	k__Bacteria	p__Firmicutes	c__Clostridia	o__Clostridiales	f__Lachnospiraceae	g__Moryella	s__97otu94185	t__unclassified	0	0	0	0	7	0	0	0	1	0	0	0	0	4	150	1489	0	0	0	0	0	0	0	0	0	0	5	5	0	2	0	1	1	1	0	0	19	0	0	5788
151	dnOTU_39	k__Bacteria	p__Actinobacteria	c__Actinobacteria	o__Actinomycetales	f__Corynebacteriaceae	g__Corynebacterium	s__97otu9038	t__unclassified	10	753	0	0	51	0	1	0	0	1	77	0	0	6	2	1	1	0	236	0	0	0	2	0	0	1	37	0	1	25	6	0	0	53	0	2	7161	0	0	0
152	dnOTU_4	k__Bacteria	p__Actinobacteria	c__Actinobacteria	o__Bifidobacteriales	f__Bifidobacteriaceae	g__Gardnerella	s__97otu36459	t__unclassified	24340	53	16	546	45917	122	24	203	23	14	14	7	1881	45	1129	32930	31	16410	2517	5642	39	197	35	25	2731	45	435	35	8989	69987	27	17	73	24	19	17	279	16507	63	758
153	dnOTU_40	k__Bacteria	p__Bacteroidetes	c__Bacteroidia	o__Bacteroidales	f__91otu18810	g__94otu38254	s__97otu89653	t__unclassified	0	0	0	0	0	0	0	0	0	0	0	1	0	0	303	0	0	0	0	0	0	0	0	0	0	0	0	0	0	0	1	0	0	0	0	0	0	1	0	691
154	dnOTU_402	k__Bacteria	p__Firmicutes	c__Bacilli	o__Lactobacillales	f__Lactobacillaceae	g__Lactobacillus	s__unclassified	t__unclassified	0	0	1	0	0	0	0	1	2	1	4	0	0	0	0	0	0	0	4	0	4	0	2	0	1	3	0	3	0	0	0	0	1	3	0	2	0	0	0	0
155	dnOTU_404	k__Bacteria	p__Firmicutes	c__Clostridia	o__Clostridiales	f__[Tissierellaceae]	g__Anaerococcus	s__97otu98802	t__unclassified	0	7	0	0	24	0	0	0	0	0	0	0	0	0	0	0	0	0	75	0	0	0	0	0	0	0	107	0	0	0	0	0	0	0	0	0	0	0	0	0
156	dnOTU_41	k__Bacteria	p__Firmicutes	c__Bacilli	o__Lactobacillales	f__Lactobacillaceae	g__Lactobacillus	s__reuteri	t__unclassified	0	0	146	0	0	257	384	0	4	0	0	663	0	0	0	2	1	0	1506	0	388	0	1	1	3250	1	169	2521	0	0	1	0	0	235	0	1	0	0	2	0
157	dnOTU_413	k__Bacteria	p__Bacteroidetes	c__Bacteroidia	o__Bacteroidales	f__Prevotellaceae	g__Prevotella	s__97otu86216	t__unclassified	1	0	0	0	0	0	0	0	0	0	0	0	0	0	0	0	3	0	0	0	0	0	0	0	0	0	0	0	7	0	0	0	0	0	0	0	0	0	0	25
158	dnOTU_43	k__Bacteria	p__Bacteroidetes	c__Bacteroidia	o__Bacteroidales	f__Porphyromonadaceae	g__Porphyromonas	s__97otu36632	t__unclassified	0	0	0	0	0	0	0	0	0	0	0	0	1	2	0	0	0	5	1	0	0	1	0	0	1	0	0	0	0	1	0	1	0	0	0	0	4	0	0	369
159	dnOTU_430	k__Bacteria	p__Tenericutes	c__Mollicutes	o__Mycoplasmatales	f__Mycoplasmataceae	g__Mycoplasma	s__97otu478	t__unclassified	0	0	0	27	0	0	0	0	0	0	0	0	0	0	0	0	0	0	0	0	0	0	0	0	0	0	0	0	0	0	0	0	0	0	0	0	0	0	0	0
160	dnOTU_44	k__Bacteria	p__Firmicutes	c__Bacilli	o__Lactobacillales	f__Lactobacillaceae	g__Lactobacillus	s__unclassified	t__unclassified	2	0	5663	22	2	13	33	3561	27	13	71808	9	10	27	46	12	5666	6	3299	5	2439	1958	1767	28	21	16982	48	30725	4	8	13	22	19	3935	14	15	84	2	31	6
161	dnOTU_444	k__Bacteria	p__Firmicutes	c__Clostridia	o__Clostridiales	f__Veillonellaceae	g__Dialister	s__97otu63221	t__unclassified	0	0	0	0	0	0	0	0	0	0	0	0	0	0	5	42	0	0	0	0	0	0	0	0	0	1	1	0	0	0	0	0	0	0	0	0	0	5	0	16
162	dnOTU_446	k__Bacteria	p__Firmicutes	c__Clostridia	o__Clostridiales	f__Clostridiaceae	g__Clostridium	s__97otu7303	t__unclassified	0	0	0	0	0	0	0	0	0	0	0	0	2	0	0	0	0	0	0	0	0	0	0	0	0	0	0	0	0	0	0	0	0	0	0	0	0	0	0	0
163	dnOTU_447	k__Bacteria	p__unclassified	c__unclassified	o__unclassified	f__unclassified	g__unclassified	s__unclassified	t__unclassified	0	0	0	3	1	0	1	1	0	1	1	0	0	1	1	2	2	0	3	0	0	0	1	0	0	0	0	2	1	2	0	1	0	0	1	0	2	2	1	0
164	dnOTU_448	k__Bacteria	p__Actinobacteria	c__Actinobacteria	o__Actinomycetales	f__Corynebacteriaceae	g__Corynebacterium	s__unclassified	t__unclassified	0	80	0	4	0	0	0	0	0	0	20	0	0	0	2814	0	0	0	4	0	0	0	0	0	0	0	0	0	0	0	0	0	3	3	0	0	3	0	0	0
165	dnOTU_449	k__Bacteria	p__unclassified	c__unclassified	o__unclassified	f__unclassified	g__unclassified	s__unclassified	t__unclassified	0	0	1	0	1	0	0	0	1	0	0	0	1	1	0	0	2	0	1	0	1	1	0	0	0	0	1	0	0	1	1	0	0	0	0	0	1	0	0	0
166	dnOTU_45	k__Bacteria	p__Bacteroidetes	c__Bacteroidia	o__Bacteroidales	f__S24-7	g__94otu40541	s__97otu92182	t__unclassified	0	0	0	0	0	0	0	0	0	0	0	0	0	2	109	0	0	0	0	0	0	0	0	1	0	0	0	0	0	15	0	0	0	0	0	0	0	0	2	3488
167	dnOTU_457	k__Bacteria	p__unclassified	c__unclassified	o__unclassified	f__unclassified	g__unclassified	s__unclassified	t__unclassified	1	0	0	0	0	1	0	0	0	0	0	0	2	0	3	0	0	1	0	0	0	1	1	1	0	1	1	0	0	3	0	0	1	0	0	0	0	1	2	0
168	dnOTU_46	k__Bacteria	p__Actinobacteria	c__Actinobacteria	o__Bifidobacteriales	f__Bifidobacteriaceae	g__Alloscardovia	s__97otu23521	t__unclassified	0	0	5	0	0	0	0	2	0	0	146	0	0	34	0	0	0	0	0	0	0	1	0	0	0	3	1	53	0	0	0	0	0	0	0	0	48	1	0	0
169	dnOTU_468	k__Bacteria	p__Firmicutes	c__Clostridia	o__Clostridiales	f__Veillonellaceae	g__Megasphaera	s__97otu75920	t__unclassified	0	0	0	0	0	0	0	0	0	0	0	0	0	0	0	0	0	0	0	0	0	0	0	0	0	0	0	0	0	0	0	0	0	0	0	0	0	219	0	10
170	dnOTU_47	k__Bacteria	p__Firmicutes	c__Clostridia	o__Clostridiales	f__[Tissierellaceae]	g__Parvimonas	s__97otu12932	t__unclassified	2	0	1	0	29	1	0	0	0	0	0	0	0	4	0	3	0	0	1	0	0	0	0	2	0	0	0	0	0	0	0	0	0	0	1	0	70	0	0	0
171	dnOTU_470	k__Bacteria	p__Proteobacteria	c__Gammaproteobacteria	o__Pasteurellales	f__Pasteurellaceae	g__unclassified	s__unclassified	t__unclassified	1	0	0	0	0	0	0	0	0	0	0	0	0	0	0	0	0	0	0	0	0	0	0	0	0	0	0	0	0	1	2	0	0	0	0	0	0	0	0	0
172	dnOTU_472	k__Bacteria	p__Firmicutes	c__Bacilli	o__Lactobacillales	f__Lactobacillaceae	g__Lactobacillus	s__unclassified	t__unclassified	0	0	8	0	0	0	0	0	0	0	0	0	0	0	0	0	0	0	0	7	23	0	14	0	0	9	0	0	0	0	6	14	32	0	0	0	0	0	1	0
173	dnOTU_477	k__Bacteria	p__Firmicutes	c__Clostridia	o__Clostridiales	f__[Tissierellaceae]	g__Helcococcus	s__97otu55124	t__unclassified	0	5	0	0	2	0	0	0	0	0	0	0	0	0	0	0	0	0	2	0	0	0	0	0	0	0	0	0	0	0	0	0	0	5	0	0	31	0	0	0
174	dnOTU_478	k__Bacteria	p__Firmicutes	c__Clostridia	o__Clostridiales	f__Clostridiaceae	g__Clostridium	s__97otu7303	t__unclassified	0	0	0	0	0	0	0	0	0	0	0	0	5	0	0	0	0	0	0	0	0	0	0	0	0	0	0	0	10	0	0	0	0	0	0	0	0	3	0	0
175	dnOTU_48	k__Bacteria	p__Proteobacteria	c__Epsilonproteobacteria	o__Campylobacterales	f__Campylobacteraceae	g__Campylobacter	s__ureolyticus	t__unclassified	11	267	0	0	98	0	0	0	0	0	8	0	0	1	0	1273	132	0	28	0	0	0	0	1	0	26	58	16	3	12	3	0	3	45	0	1	334	0	0	0
176	dnOTU_481	k__Bacteria	p__Actinobacteria	c__Actinobacteria	o__Actinomycetales	f__Actinomycetaceae	g__Actinomyces	s__97otu76266	t__unclassified	0	0	0	0	0	0	0	0	0	0	0	0	0	0	0	0	0	0	0	0	0	0	0	0	0	0	0	0	0	0	0	0	0	0	0	0	0	1	0	0
177	dnOTU_485	k__Bacteria	p__Bacteroidetes	c__Bacteroidia	o__Bacteroidales	f__Prevotellaceae	g__Prevotella	s__97otu86216	t__unclassified	0	0	0	0	0	0	1	0	0	0	2	0	0	0	0	0	2	1	0	0	0	0	0	0	0	0	0	0	38	0	0	0	0	0	0	0	0	0	0	0
178	dnOTU_486	k__Bacteria	p__Firmicutes	c__Clostridia	o__Clostridiales	f__Veillonellaceae	g__Dialister	s__unclassified	t__unclassified	0	0	0	0	1	0	0	0	0	0	0	0	0	1	0	1	4	0	0	0	0	0	0	0	0	0	3	1	1	0	0	0	0	0	0	0	6	0	0	0
179	dnOTU_488	k__Bacteria	p__Bacteroidetes	c__Bacteroidia	o__Bacteroidales	f__Prevotellaceae	g__Prevotella	s__97otu50561	t__unclassified	0	0	0	0	0	0	0	0	0	0	0	0	0	0	0	0	0	0	0	0	0	0	0	0	0	0	0	0	0	0	0	0	0	0	0	0	0	156	0	74
180	dnOTU_491	k__Bacteria	p__Firmicutes	c__Clostridia	o__Clostridiales	f__Veillonellaceae	g__Dialister	s__97otu63221	t__unclassified	0	0	0	0	0	0	0	0	0	0	0	0	0	0	3	5	0	0	0	0	0	0	0	0	0	0	1	0	2	0	0	0	0	0	0	0	2	4	0	5
181	dnOTU_492	k__Bacteria	p__unclassified	c__unclassified	o__unclassified	f__unclassified	g__unclassified	s__unclassified	t__unclassified	2	2	0	1	0	0	2	1	0	0	0	0	1	1	3	3	1	2	5	0	0	1	1	0	1	0	0	2	1	0	0	0	0	0	2	0	0	0	0	1
182	dnOTU_494	k__Bacteria	p__Proteobacteria	c__Gammaproteobacteria	o__Pseudomonadales	f__Moraxellaceae	g__Acinetobacter	s__unclassified	t__unclassified	0	0	0	0	0	0	0	0	0	0	0	0	0	0	111	0	0	0	0	0	0	0	0	0	0	0	0	0	0	0	0	0	0	0	0	0	0	0	0	0
183	dnOTU_498	k__Bacteria	p__unclassified	c__unclassified	o__unclassified	f__unclassified	g__unclassified	s__unclassified	t__unclassified	0	0	0	4	0	0	1	0	1	0	1	0	1	0	0	2	1	1	1	0	3	0	2	0	0	1	0	0	2	2	1	0	0	0	1	0	0	1	0	2
184	dnOTU_5	k__Bacteria	p__Firmicutes	c__Bacilli	o__Lactobacillales	f__Streptococcaceae	g__Streptococcus	s__unclassified	t__unclassified	0	38130	1	1	1	1	3	1	0	1	1	0	1	50	4	5	1	1	5	1	2	4	60	15887	1	2	2	1	2	1	2	1	10	1	2	1	666	2	2	0
185	dnOTU_50	k__Bacteria	p__Bacteroidetes	c__Bacteroidia	o__Bacteroidales	f__Porphyromonadaceae	g__Porphyromonas	s__97otu52506	t__unclassified	0	109	0	0	135	0	0	0	0	0	0	0	2	5	15	1665	20	0	1	30	0	0	1	0	0	1	0	1	0	2	0	1	4	3	0	0	1560	1	0	1373
186	dnOTU_502	k__Bacteria	p__Cyanobacteria	c__4C0d-2	o__YS2	f__91otu5915	g__94otu12265	s__97otu13904	t__unclassified	2	2	0	0	0	0	0	0	0	0	0	0	0	0	5	0	0	0	0	0	0	0	0	0	0	0	0	0	0	0	0	0	0	0	0	0	3	0	0	0
187	dnOTU_503	k__Bacteria	p__Firmicutes	c__Clostridia	o__Clostridiales	f__Ruminococcaceae	g__Ruminococcus	s__unclassified	t__unclassified	10	0	0	0	0	0	0	0	0	0	0	0	0	155	2	0	0	0	0	0	0	0	1	0	0	1	0	0	0	0	0	0	0	0	0	0	1	0	0	0
188	dnOTU_505	k__Bacteria	p__Actinobacteria	c__Actinobacteria	o__Actinomycetales	f__Actinomycetaceae	g__Arcanobacterium	s__unclassified	t__unclassified	0	22	0	0	2	0	0	0	0	0	0	0	0	0	0	8	5	0	0	0	0	0	0	0	0	0	0	0	0	0	0	0	0	0	0	0	32	0	0	0
189	dnOTU_51	k__Bacteria	p__Firmicutes	c__Clostridia	o__Clostridiales	f__Clostridiaceae	g__unclassified	s__unclassified	t__unclassified	0	0	0	0	0	0	0	1	0	0	0	122	0	0	0	0	0	0	0	0	0	0	0	0	0	0	0	0	0	0	0	0	0	753	0	2993	49	0	0	0
190	dnOTU_513	k__Bacteria	p__unclassified	c__unclassified	o__unclassified	f__unclassified	g__unclassified	s__unclassified	t__unclassified	0	2	1	2	1	1	0	1	2	1	1	1	1	1	0	1	1	0	4	0	0	1	2	0	2	6	2	0	0	0	1	1	0	2	0	1	0	3	0	1
191	dnOTU_516	k__Bacteria	p__unclassified	c__unclassified	o__unclassified	f__unclassified	g__unclassified	s__unclassified	t__unclassified	2	0	0	0	1	1	1	2	1	0	1	0	3	0	4	1	0	1	3	1	1	0	2	1	0	0	0	0	0	1	0	0	0	1	3	0	0	0	1	0
192	dnOTU_519	k__Bacteria	p__Bacteroidetes	c__Bacteroidia	o__Bacteroidales	f__Prevotellaceae	g__Prevotella	s__97otu12794	t__unclassified	0	0	0	0	0	0	0	0	0	0	0	0	0	0	0	12	0	0	0	0	0	0	0	0	0	0	0	0	0	0	0	0	0	0	0	0	0	0	0	39
193	dnOTU_52	k__Bacteria	p__Firmicutes	c__Clostridia	o__Clostridiales	f__91otu452	g__94otu18036	s__97otu68957	t__unclassified	3	150	11	0	150	0	0	1	1	1	62	0	33	4	0	770	13	0	14	18	3	0	0	0	0	15	15	22	26	18	41	0	2	3	1	2	128	0	0	61
194	dnOTU_521	k__Bacteria	p__Firmicutes	c__Bacilli	o__Lactobacillales	f__Lactobacillaceae	g__Lactobacillus	s__unclassified	t__unclassified	0	0	0	1	0	1	0	0	2	1	0	0	0	0	0	0	0	0	274	7	379	2	153	0	3	6	1	2	0	0	22	39	2	1	0	4	0	0	0	0
195	dnOTU_523	k__Bacteria	p__Actinobacteria	c__Coriobacteriia	o__Coriobacteriales	f__Coriobacteriaceae	g__94otu25634	s__97otu28140	t__unclassified	0	0	0	0	0	0	0	0	0	0	0	0	1	0	0	0	0	0	0	0	0	0	0	0	0	0	0	0	0	0	0	0	0	0	0	0	0	0	0	4
196	dnOTU_528	k__Bacteria	p__Firmicutes	c__Clostridia	o__Clostridiales	f__Lachnospiraceae	g__Shuttleworthia	s__97otu23229	t__unclassified	0	0	0	0	0	0	0	0	0	0	0	0	0	0	0	0	0	0	0	0	0	0	0	0	0	0	0	0	0	0	0	0	0	0	0	0	0	64	0	109
197	dnOTU_531	k__Bacteria	p__Bacteroidetes	c__Bacteroidia	o__Bacteroidales	f__Bacteroidaceae	g__Bacteroides	s__unclassified	t__unclassified	3	0	1	0	0	0	0	0	0	0	0	0	0	167	3	0	0	0	0	0	0	0	0	0	0	0	0	0	0	0	0	0	0	0	0	0	2	0	0	0
198	dnOTU_532	k__Bacteria	p__Bacteroidetes	c__Bacteroidia	o__Bacteroidales	f__Prevotellaceae	g__Prevotella	s__97otu86216	t__unclassified	0	0	0	0	0	0	0	0	0	0	0	0	0	0	0	0	0	0	0	0	0	0	0	0	0	0	0	0	5	0	0	0	0	0	0	0	0	0	0	0
199	dnOTU_54	k__Bacteria	p__Firmicutes	c__Clostridia	o__Clostridiales	f__[Tissierellaceae]	g__Helcococcus	s__97otu48112	t__unclassified	0	0	0	0	19	0	0	0	0	0	0	0	0	0	1	0	0	0	0	0	0	0	0	0	0	0	1	0	0	0	0	0	0	21	0	1	6786	0	0	0
200	dnOTU_542	k__Bacteria	p__Firmicutes	c__Clostridia	o__Clostridiales	f__Veillonellaceae	g__Dialister	s__unclassified	t__unclassified	0	0	0	2	0	0	0	0	0	0	0	0	0	0	0	1	0	3	0	0	0	0	0	0	0	0	0	0	1	0	0	0	0	0	0	0	0	0	0	15
201	dnOTU_544	k__Bacteria	p__Firmicutes	c__Bacilli	o__Lactobacillales	f__Lactobacillaceae	g__Lactobacillus	s__unclassified	t__unclassified	0	0	2	3	0	1	2	93	2	1	34	0	1	2	0	0	161	0	27	1	40	1	9	1	0	239	4	14	0	0	1	1	2	2	2	2	0	0	0	0
202	dnOTU_545	k__Bacteria	p__unclassified	c__unclassified	o__unclassified	f__unclassified	g__unclassified	s__unclassified	t__unclassified	0	1	0	1	0	0	0	0	1	0	0	0	1	1	0	0	1	2	2	1	1	1	1	0	0	1	1	1	0	2	0	0	2	0	2	0	1	2	0	0
203	dnOTU_546	k__Bacteria	p__unclassified	c__unclassified	o__unclassified	f__unclassified	g__unclassified	s__unclassified	t__unclassified	3	2	0	2	0	0	0	1	0	0	0	1	2	0	0	0	0	1	3	0	1	0	0	0	1	0	1	2	1	1	0	1	0	1	1	0	0	0	0	0
204	dnOTU_547	k__Bacteria	p__unclassified	c__unclassified	o__unclassified	f__unclassified	g__unclassified	s__unclassified	t__unclassified	1	0	0	1	0	2	0	1	1	1	0	0	0	0	3	0	0	0	1	2	0	1	1	0	1	1	0	0	1	2	1	2	0	0	1	0	0	3	2	0
205	dnOTU_55	k__Bacteria	p__Firmicutes	c__Clostridia	o__Clostridiales	f__Veillonellaceae	g__Veillonella	s__dispar	t__unclassified	0	0	4	2	0	0	0	0	0	1	1	0	0	0	0	1	0	0	6	19	0	3	0	0	0	0	2	0	0	1	20	0	18	0	127	0	2508	0	1	0
206	dnOTU_555	k__Bacteria	p__Fusobacteria	c__Fusobacteriia	o__Fusobacteriales	f__Leptotrichiaceae	g__Sneathia	s__97otu14309	t__unclassified	0	0	0	0	0	0	0	0	0	0	0	0	47	0	0	0	0	0	0	0	0	0	0	0	0	0	0	0	15	0	0	0	0	0	0	0	0	2	0	13
207	dnOTU_556	k__Bacteria	p__Proteobacteria	c__Betaproteobacteria	o__Burkholderiales	f__Alcaligenaceae	g__Sutterella	s__unclassified	t__unclassified	0	0	0	0	0	0	0	0	0	0	0	0	0	0	0	0	0	0	0	9	0	0	0	0	0	0	9	0	0	12	2	0	0	1	0	0	0	0	0	0
208	dnOTU_56	k__Bacteria	p__Firmicutes	c__Clostridia	o__Clostridiales	f__Peptostreptococcaceae	g__94otu37150	s__97otu88437	t__unclassified	0	0	0	0	0	0	0	0	0	0	0	0	0	0	0	0	0	0	0	0	0	0	0	0	0	0	20	0	0	17	0	0	0	0	0	0	0	0	0	0
209	dnOTU_563	k__Bacteria	p__Bacteroidetes	c__Bacteroidia	o__Bacteroidales	f__Porphyromonadaceae	g__Porphyromonas	s__97otu98212	t__unclassified	0	2	0	0	0	0	0	0	0	0	0	0	0	2	0	10	0	0	0	0	0	0	0	0	0	1	0	0	0	0	0	0	0	0	0	0	8	0	0	0
210	dnOTU_566	k__Bacteria	p__Firmicutes	c__Bacilli	o__Lactobacillales	f__Lactobacillaceae	g__Lactobacillus	s__unclassified	t__unclassified	0	0	1	0	0	0	0	0	51	35	0	30	0	0	0	1	0	0	14	0	10	49	15	1	28	0	0	35	0	0	0	37	21	34	0	49	8	0	9	0
211	dnOTU_568	k__Bacteria	p__unclassified	c__unclassified	o__unclassified	f__unclassified	g__unclassified	s__unclassified	t__unclassified	0	0	0	0	0	1	1	3	1	0	0	1	1	1	0	0	0	0	3	2	0	1	0	0	0	1	1	2	0	1	0	1	2	0	1	0	0	0	0	0
212	dnOTU_57	k__Bacteria	p__Bacteroidetes	c__Bacteroidia	o__Bacteroidales	f__Bacteroidaceae	g__Bacteroides	s__unclassified	t__unclassified	44	1	0	1	0	0	0	0	0	0	0	0	0	44	0	1	0	0	5	0	0	0	2	0	0	0	0	0	0	0	1	0	0	0	0	0	16	0	0	0
213	dnOTU_573	k__Bacteria	p__Bacteroidetes	c__Bacteroidia	o__Bacteroidales	f__Prevotellaceae	g__Prevotella	s__97otu12794	t__unclassified	0	0	0	0	1	0	0	0	0	0	0	0	0	0	0	17	0	1	0	0	0	0	0	0	0	0	0	0	5	0	0	0	0	0	0	0	2	0	0	9
214	dnOTU_578	k__Bacteria	p__unclassified	c__unclassified	o__unclassified	f__unclassified	g__unclassified	s__unclassified	t__unclassified	2	1	0	0	1	2	0	0	0	0	0	1	0	1	2	0	3	0	1	0	2	0	1	1	1	0	1	3	0	3	1	1	0	0	0	0	4	2	0	2
215	dnOTU_58	k__Bacteria	p__Firmicutes	c__Erysipelotrichi	o__Erysipelotrichales	f__Erysipelotrichaceae	g__Bulleidia	s__97otu90993	t__unclassified	0	0	0	0	0	0	1	0	0	0	0	0	0	0	126	1	0	0	0	0	0	0	0	0	0	0	0	0	163	0	0	0	0	0	1	1	0	10	0	1123
216	dnOTU_582	k__Bacteria	p__Firmicutes	c__Bacilli	o__Lactobacillales	f__Lactobacillaceae	g__Lactobacillus	s__unclassified	t__unclassified	0	0	0	0	0	0	0	0	0	0	0	0	0	0	0	0	0	0	5	5	0	0	0	0	0	0	0	0	0	1	0	0	0	0	0	0	0	0	0	0
217	dnOTU_585	k__Bacteria	p__Firmicutes	c__Clostridia	o__Clostridiales	f__Veillonellaceae	g__Megasphaera	s__97otu75920	t__unclassified	0	0	0	0	0	0	0	0	0	0	0	0	30	0	0	0	0	10	0	0	0	0	0	0	0	0	0	0	4	0	0	0	0	0	0	0	0	24	0	8
218	dnOTU_59	k__Bacteria	p__Firmicutes	c__Clostridia	o__Clostridiales	f__Lachnospiraceae	g__94otu10116	s__97otu91210	t__unclassified	110	5	0	0	6	0	0	0	0	3	0	4	0	1995	5	0	1	0	10	1	0	0	2	0	0	0	0	0	0	2	0	0	0	0	0	0	341	0	0	0
219	dnOTU_590	k__Bacteria	p__Proteobacteria	c__Gammaproteobacteria	o__Pseudomonadales	f__Moraxellaceae	g__Acinetobacter	s__unclassified	t__unclassified	2	9	0	0	0	0	0	0	0	0	0	0	0	0	0	0	0	0	0	1	0	0	0	0	0	0	0	0	0	3	0	0	0	0	0	0	43	0	0	0
220	dnOTU_591	k__Bacteria	p__Actinobacteria	c__Actinobacteria	o__Bifidobacteriales	f__Bifidobacteriaceae	g__Gardnerella	s__97otu36459	t__unclassified	0	0	0	0	0	0	0	0	0	0	0	0	4	0	0	0	0	5	0	0	0	0	0	0	0	0	0	0	11	0	0	0	0	0	0	0	0	1	0	0
221	dnOTU_592	k__Bacteria	p__unclassified	c__unclassified	o__unclassified	f__unclassified	g__unclassified	s__unclassified	t__unclassified	0	0	0	1	1	0	0	0	0	0	1	1	2	0	1	0	0	0	0	0	0	1	0	2	0	2	0	0	0	1	0	0	0	1	0	0	0	0	1	0
222	dnOTU_6	k__Bacteria	p__Firmicutes	c__Bacilli	o__Lactobacillales	f__Streptococcaceae	g__Streptococcus	s__97otu99085	t__unclassified	9	29	1536	1697	5	11	7	4	2	1	26	0	1	4	110651	2	1	5	8	23	3	7	2	89	1	1	2	23	1	19	50	5	15	2	3	1	4787	2	0	2
223	dnOTU_60	k__Bacteria	p__Firmicutes	c__Bacilli	o__Lactobacillales	f__Lactobacillaceae	g__Lactobacillus	s__unclassified	t__unclassified	5	7	0	0	0	0	0	0	0	1	0	0	0	491	9	0	0	0	0	0	0	1	1	0	0	0	2	1	0	1	0	0	1	0	0	0	2	0	0	0
224	dnOTU_603	k__Bacteria	p__unclassified	c__unclassified	o__unclassified	f__unclassified	g__unclassified	s__unclassified	t__unclassified	1	3	0	0	0	0	2	0	0	1	0	0	0	2	1	3	2	1	2	0	1	0	2	0	1	1	0	1	0	0	0	0	1	0	1	1	0	3	2	1
225	dnOTU_61	k__Bacteria	p__Firmicutes	c__Clostridia	o__Clostridiales	f__[Tissierellaceae]	g__Peptoniphilus	s__97otu6079	t__unclassified	0	46	1	0	100	4	0	0	0	0	20	0	0	26	0	57	161	0	18	2	0	0	0	0	0	2	40	7	0	7	0	0	0	30	0	0	910	0	0	48
226	dnOTU_616	k__Bacteria	p__unclassified	c__unclassified	o__unclassified	f__unclassified	g__unclassified	s__unclassified	t__unclassified	0	0	0	0	1	2	0	0	0	1	1	2	0	0	3	2	6	0	1	0	0	1	1	0	1	0	0	0	1	1	0	2	0	0	1	1	0	0	1	0
227	dnOTU_62	k__Bacteria	p__Firmicutes	c__Clostridia	o__Clostridiales	f__[Tissierellaceae]	g__1-68	s__97otu89745	t__unclassified	2	627	0	0	948	0	0	0	0	0	0	0	0	2	0	693	6	0	1	0	0	0	0	0	0	0	60	0	0	0	0	0	2	9	0	0	389	0	0	0
228	dnOTU_63	k__Bacteria	p__Actinobacteria	c__Actinobacteria	o__Actinomycetales	f__Corynebacteriaceae	g__Corynebacterium	s__unclassified	t__unclassified	1	264	0	0	193	0	0	2	0	0	0	0	0	0	98	15	31	0	95	0	0	24	0	4	23	0	104	58	1	4	0	3	10	8	0	4	92	0	0	2
229	dnOTU_630	k__Bacteria	p__Bacteroidetes	c__Bacteroidia	o__Bacteroidales	f__Prevotellaceae	g__Prevotella	s__unclassified	t__unclassified	0	0	0	0	0	0	0	0	0	0	0	0	6	0	0	16	4	0	0	0	0	0	0	0	0	0	0	0	29	0	0	0	0	2	0	0	0	0	0	0
230	dnOTU_633	k__Bacteria	p__Firmicutes	c__Clostridia	o__Clostridiales	f__[Tissierellaceae]	g__Anaerococcus	s__unclassified	t__unclassified	0	0	0	0	0	0	0	0	0	0	1	0	0	0	1	0	0	0	2	0	5	0	0	0	0	0	3	0	0	0	1	0	0	0	0	0	1	0	0	0
231	dnOTU_64	k__Bacteria	p__Proteobacteria	c__Betaproteobacteria	o__Neisseriales	f__Neisseriaceae	g__94otu12966	s__97otu9977	t__unclassified	0	0	0	0	0	0	0	2	0	0	0	0	0	0	2227	0	0	0	11	0	0	5	0	1	4	1	48	29	0	0	0	0	219	0	0	0	0	0	1	0
232	dnOTU_640	k__Bacteria	p__unclassified	c__unclassified	o__unclassified	f__unclassified	g__unclassified	s__unclassified	t__unclassified	1	0	2	2	0	1	2	0	0	3	0	0	0	0	2	0	2	1	0	1	0	0	1	0	0	0	1	0	0	1	0	0	1	3	1	0	0	1	1	0
233	dnOTU_644	k__Bacteria	p__Fusobacteria	c__Fusobacteriia	o__Fusobacteriales	f__Leptotrichiaceae	g__Sneathia	s__unclassified	t__unclassified	0	0	0	9	0	0	0	0	0	0	0	0	16	0	0	0	0	6	3	0	0	0	0	0	0	0	0	0	1	0	0	0	0	0	0	0	0	1	0	10
234	dnOTU_646	k__Bacteria	p__unclassified	c__unclassified	o__unclassified	f__unclassified	g__unclassified	s__unclassified	t__unclassified	1	1	0	0	0	0	1	1	0	0	1	1	0	0	1	1	2	0	2	1	1	2	2	0	1	0	0	2	2	1	0	1	0	0	0	0	0	0	0	1
235	dnOTU_65	k__Bacteria	p__Firmicutes	c__Clostridia	o__Clostridiales	f__[Tissierellaceae]	g__Gallicola	s__97otu28059	t__unclassified	9	414	0	0	717	0	0	1	0	0	9	0	0	10	1	284	0	0	13	0	0	0	0	0	0	0	68	0	0	2	17	0	0	11	0	0	1952	0	0	0
236	dnOTU_653	k__Bacteria	p__unclassified	c__unclassified	o__unclassified	f__unclassified	g__unclassified	s__unclassified	t__unclassified	0	0	1	1	1	1	0	1	0	1	0	1	1	0	1	1	0	0	1	1	1	1	0	0	0	1	0	1	2	0	0	0	1	0	0	0	0	2	0	0
237	dnOTU_661	k__Bacteria	p__Firmicutes	c__Clostridia	o__Clostridiales	f__Veillonellaceae	g__Megasphaera	s__97otu75920	t__unclassified	0	0	0	0	0	0	0	0	0	0	0	1	42	0	1	0	0	29	0	0	0	0	0	0	0	0	0	0	11	0	0	0	0	1	0	0	0	54	0	5
238	dnOTU_662	k__Bacteria	p__unclassified	c__unclassified	o__unclassified	f__unclassified	g__unclassified	s__unclassified	t__unclassified	2	1	1	0	0	0	1	1	0	1	1	0	0	1	0	4	0	0	1	0	2	1	2	1	0	0	1	0	1	0	0	0	2	2	1	0	0	0	0	1
239	dnOTU_663	k__Bacteria	p__Actinobacteria	c__Actinobacteria	o__Actinomycetales	f__Microbacteriaceae	g__Curtobacterium	s__unclassified	t__unclassified	0	0	0	0	4	0	0	1	0	0	0	0	0	0	0	0	0	0	0	0	0	0	1	1	0	0	0	0	0	0	0	0	0	0	0	2	0	0	0	0
240	dnOTU_667	k__Bacteria	p__unclassified	c__unclassified	o__unclassified	f__unclassified	g__unclassified	s__unclassified	t__unclassified	1	0	0	0	0	0	0	0	0	0	0	0	0	1	0	1	1	2	1	1	0	1	0	1	1	1	1	0	0	1	0	0	0	0	1	0	1	0	0	1
241	dnOTU_67	k__Bacteria	p__Actinobacteria	c__Actinobacteria	o__Actinomycetales	f__Actinomycetaceae	g__Arcanobacterium	s__unclassified	t__unclassified	0	0	0	0	0	0	0	0	0	0	0	0	0	0	0	0	0	0	0	0	1	0	0	0	0	0	0	0	0	1	0	0	0	1	0	0	0	13	1	31
242	dnOTU_672	k__Bacteria	p__Firmicutes	c__Bacilli	o__Lactobacillales	f__Aerococcaceae	g__Facklamia	s__unclassified	t__unclassified	0	17	0	0	2	0	0	0	0	0	2	0	0	0	0	1	0	0	10	0	0	0	0	0	0	0	0	0	0	0	0	0	0	1	0	0	38	0	0	0
243	dnOTU_673	k__Bacteria	p__Bacteroidetes	c__Bacteroidia	o__Bacteroidales	f__Porphyromonadaceae	g__Porphyromonas	s__97otu52506	t__unclassified	0	0	0	0	0	0	0	0	0	0	0	0	0	0	0	4	0	0	0	4	0	0	0	0	0	0	0	0	0	0	0	0	0	0	0	0	0	0	0	87
244	dnOTU_675	k__Bacteria	p__Actinobacteria	c__Actinobacteria	o__Actinomycetales	f__Corynebacteriaceae	g__Corynebacterium	s__unclassified	t__unclassified	0	15	0	0	5	1	0	0	0	0	1	0	0	0	0	3	0	0	2	0	0	0	0	0	0	0	3	0	0	1	0	0	0	1	0	0	2	0	0	0
245	dnOTU_680	k__Bacteria	p__Firmicutes	c__Bacilli	o__Lactobacillales	f__Carnobacteriaceae	g__Granulicatella	s__unclassified	t__unclassified	0	0	0	0	0	3	0	0	0	0	0	0	0	0	0	0	0	0	0	2	0	0	0	0	0	0	0	0	0	0	0	0	0	0	0	0	28	0	0	0
246	dnOTU_682	k__Bacteria	p__Firmicutes	c__Bacilli	o__Lactobacillales	f__Lactobacillaceae	g__Lactobacillus	s__iners	t__unclassified	0	0	0	36	0	65	47	45	0	0	0	0	1	24	0	0	33	4	38	12	31	0	11	0	0	23	22	0	1	2	30	7	0	0	35	0	1	0	0	0
247	dnOTU_683	k__Bacteria	p__Actinobacteria	c__Coriobacteriia	o__Coriobacteriales	f__Coriobacteriaceae	g__94otu25634	s__97otu28140	t__unclassified	0	0	0	0	29	0	0	0	0	0	0	0	5	0	0	0	0	20	0	0	0	0	0	0	0	0	0	0	16	40	0	0	0	0	0	0	0	5	0	0
248	dnOTU_69	k__Bacteria	p__Firmicutes	c__Clostridia	o__Clostridiales	f__Ruminococcaceae	g__unclassified	s__unclassified	t__unclassified	209	17	0	3	2	0	0	0	0	0	0	1	1	1640	9	0	1	2	14	0	2	0	0	0	13	0	1	0	0	0	0	0	0	0	0	0	246	0	0	0
249	dnOTU_690	k__Bacteria	p__unclassified	c__unclassified	o__unclassified	f__unclassified	g__unclassified	s__unclassified	t__unclassified	0	1	0	0	0	0	0	1	1	0	2	1	1	0	0	0	1	0	1	0	0	0	0	1	0	1	0	2	1	1	0	1	1	0	2	0	0	0	1	0
250	dnOTU_699	k__Bacteria	p__Bacteroidetes	c__Bacteroidia	o__Bacteroidales	f__Prevotellaceae	g__Prevotella	s__copri	t__unclassified	7	81	0	0	0	0	0	0	0	0	0	0	0	0	10	0	0	0	0	0	0	0	0	0	0	0	0	0	0	0	0	0	0	0	0	0	6	0	0	0
251	dnOTU_7	k__Bacteria	p__Firmicutes	c__Bacilli	o__Bacillales	f__Staphylococcaceae	g__Staphylococcus	s__97otu72881	t__unclassified	5	44	466	3	15	23	0	2	12	0	536	4	0	41	12033	13	1	1	178	2	61	5	3	2	454	1	48	4	9	62	48	1	153	7	11021	3	3608	0	9	4
252	dnOTU_70	k__Bacteria	p__Firmicutes	c__Bacilli	o__Lactobacillales	f__Streptococcaceae	g__Streptococcus	s__anginosus	t__unclassified	1	1166	12001	15	94	6	4	10	2	1	1284	3	2	51	0	755	4	3	27	58	11	1	1	158	4	4	28	14	1	147	219	2	2	8	3	3	1014	3	5	2
253	dnOTU_71	k__Bacteria	p__Firmicutes	c__Clostridia	o__Clostridiales	f__Lachnospiraceae	g__Moryella	s__indoligenes	t__unclassified	0	0	0	0	4	0	0	0	0	0	0	0	0	3	0	16	4	0	0	0	0	0	0	0	0	1	0	0	0	11	0	0	0	2	0	0	0	0	0	0
254	dnOTU_714	k__Bacteria	p__Firmicutes	c__Clostridia	o__Clostridiales	f__Veillonellaceae	g__Dialister	s__97otu63221	t__unclassified	0	0	0	0	0	0	0	0	0	0	0	0	0	0	0	4	0	0	0	0	0	0	0	0	0	0	0	0	1	0	0	0	0	0	0	0	0	0	0	4
255	dnOTU_715	k__Bacteria	p__Bacteroidetes	c__Bacteroidia	o__Bacteroidales	f__Prevotellaceae	g__Prevotella	s__97otu12794	t__unclassified	0	0	0	0	2	0	0	0	0	0	2	0	0	2	0	261	38	8	0	0	0	0	0	0	0	11	3	0	44	1	0	0	0	0	0	0	2	0	0	73
256	dnOTU_72	k__Bacteria	p__Bacteroidetes	c__Bacteroidia	o__Bacteroidales	f__Prevotellaceae	g__Prevotella	s__97otu73762	t__unclassified	0	0	0	0	0	0	0	0	0	0	0	0	0	0	32	0	0	0	0	0	0	0	0	0	0	0	0	0	0	0	0	0	0	0	0	0	0	0	0	0
257	dnOTU_73	k__Bacteria	p__Firmicutes	c__Clostridia	o__Clostridiales	f__Veillonellaceae	g__Megasphaera	s__97otu75920	t__unclassified	0	0	1	0	3	2	3	0	0	0	0	1	1822	1	15	0	0	2054	3	1	0	2	0	1	1	2	0	1	904	1	0	1	0	1	0	0	4	2959	3	297
258	dnOTU_74	k__Bacteria	p__Firmicutes	c__Clostridia	o__Clostridiales	f__[Tissierellaceae]	g__Peptoniphilus	s__97otu162	t__unclassified	0	0	0	0	79	0	0	0	0	0	0	0	0	5	0	131	1	0	0	0	0	0	0	0	0	0	0	0	0	1	0	0	0	7	0	0	162	0	0	1694
259	dnOTU_75	k__Bacteria	p__Fusobacteria	c__Fusobacteriia	o__Fusobacteriales	f__Leptotrichiaceae	g__Streptobacillus	s__moniliformis	t__unclassified	0	0	0	13	0	0	0	0	0	0	0	0	0	9	0	0	0	0	1	0	0	0	0	0	0	0	0	0	0	0	0	0	0	0	0	0	0	0	0	0
260	dnOTU_76	k__Bacteria	p__Bacteroidetes	c__Bacteroidia	o__Bacteroidales	f__Prevotellaceae	g__Prevotella	s__97otu29089	t__unclassified	0	0	0	0	0	0	0	0	0	0	0	0	35	0	0	0	0	0	1	0	0	0	0	0	0	0	15	0	0	4	0	0	0	0	0	0	0	0	0	0
261	dnOTU_77	k__Bacteria	p__Actinobacteria	c__Actinobacteria	o__Actinomycetales	f__Dermabacteraceae	g__Dermabacter	s__97otu89992	t__unclassified	0	11	0	0	1	0	0	0	0	0	5	0	0	0	0	0	0	0	7	0	0	0	0	0	1	0	4	0	0	0	0	0	0	0	0	0	0	0	0	0
262	dnOTU_78	k__Bacteria	p__Proteobacteria	c__Gammaproteobacteria	o__Enterobacteriales	f__Enterobacteriaceae	g__unclassified	s__unclassified	t__unclassified	3	3	0	0	2	0	0	0	0	6	0	0	0	0	5	0	0	0	0	0	0	0	0	0	3	0	295	0	1	0	0	0	72	0	0	0	42	0	0	0
263	dnOTU_79	k__Bacteria	p__Actinobacteria	c__Actinobacteria	o__Actinomycetales	f__Actinomycetaceae	g__Actinomyces	s__europaeus	t__unclassified	12	242	0	0	155	0	0	0	0	0	0	0	0	0	0	6	20	0	52	0	0	0	0	0	0	0	9	0	0	2	0	0	0	59	0	0	325	1	0	0
264	dnOTU_8	k__Bacteria	p__Firmicutes	c__Clostridia	o__Clostridiales	f__Veillonellaceae	g__Dialister	s__97otu76816	t__unclassified	54	465	3	2	737	0	4	2	1	3	212	0	3229	842	143	8281	519	6788	41	2	5	5	2	2	1	277	97	290	4348	628	42	1	13	137	0	3	33	1579	10	2424
265	dnOTU_80	k__Bacteria	p__Bacteroidetes	c__Bacteroidia	o__Bacteroidales	f__Prevotellaceae	g__Prevotella	s__copri	t__unclassified	292	249	0	0	0	0	0	0	0	0	0	3	0	0	155	0	0	0	0	0	0	0	0	0	3	0	5	0	0	0	0	0	0	0	0	0	71	0	0	0
266	dnOTU_81	k__Bacteria	p__Proteobacteria	c__Alphaproteobacteria	o__Rhodobacterales	f__Rhodobacteraceae	g__Paracoccus	s__marcusii	t__unclassified	0	0	0	0	2	0	0	0	0	0	0	0	0	0	1008	0	0	0	0	0	0	0	0	0	0	0	2	0	0	0	0	0	0	0	0	0	57	0	0	0
267	dnOTU_82	k__Bacteria	p__Bacteroidetes	c__Bacteroidia	o__Bacteroidales	f__Bacteroidaceae	g__Bacteroides	s__97otu98108	t__unclassified	165	0	0	0	2	0	0	0	0	0	0	5	0	342	2	0	0	0	3	0	2	0	6	3	4	0	0	0	0	0	0	0	0	0	0	0	264	0	0	0
268	dnOTU_83	k__Bacteria	p__Bacteroidetes	c__Bacteroidia	o__Bacteroidales	f__Prevotellaceae	g__Prevotella	s__97otu40489	t__unclassified	0	19	0	0	23	0	2	0	0	0	0	0	342	3	37	430	21	0	9	0	2	0	0	1	0	8	4	0	1710	5	0	0	1	2	0	1	93	0	0	37
269	dnOTU_84	k__Bacteria	p__Actinobacteria	c__Coriobacteriia	o__Coriobacteriales	f__Coriobacteriaceae	g__94otu25634	s__97otu28140	t__unclassified	1	0	2	15	1875	1	4	1	0	1	1	2	471	1	55	1	2	1096	15	131	6	1	2	2	0	3	4	1	843	2163	0	2	0	2	1	0	1	542	2	50
270	dnOTU_85	k__Bacteria	p__Firmicutes	c__Clostridia	o__Clostridiales	f__[Tissierellaceae]	g__Peptoniphilus	s__97otu27912	t__unclassified	0	196	0	0	275	0	0	0	0	0	15	0	0	17	0	70	17	0	9	0	0	0	0	0	0	0	16	0	0	1	2	1	0	2	0	0	406	0	0	0
271	dnOTU_86	k__Bacteria	p__Actinobacteria	c__Actinobacteria	o__Actinomycetales	f__Actinomycetaceae	g__Actinomyces	s__unclassified	t__unclassified	0	0	0	0	0	0	0	0	0	0	0	0	0	0	0	18	0	0	0	2	0	0	0	0	0	0	0	0	0	0	0	0	0	0	0	0	983	0	0	0
272	dnOTU_87	k__Bacteria	p__Firmicutes	c__Clostridia	o__Clostridiales	f__Ruminococcaceae	g__94otu11945	s__97otu43722	t__unclassified	91	2	0	0	0	0	0	0	0	0	0	0	0	538	0	0	0	0	0	0	0	0	0	0	0	0	0	0	0	0	0	0	0	0	0	0	41	0	0	0
273	dnOTU_88	k__Bacteria	p__Firmicutes	c__Clostridia	o__Clostridiales	f__[Tissierellaceae]	g__94otu32621	s__97otu36163	t__unclassified	0	54	0	0	31	0	0	0	0	0	0	0	0	1	0	607	58	0	0	0	0	0	0	0	0	0	2	0	0	0	0	0	0	3	0	0	21	0	1	0
274	dnOTU_89	k__Bacteria	p__Firmicutes	c__Bacilli	o__Lactobacillales	f__Lactobacillaceae	g__Lactobacillus	s__unclassified	t__unclassified	21679	61	65147	58	10	34	48	450	32	27	5837	12	15	75	0	70	671	10	4207	87	236	39	114	62580	2360	291	30	327	12	6	40	28	29	61	38	31	21	6	134192	19
275	dnOTU_9	k__Bacteria	p__Tenericutes	c__Mollicutes	o__Mycoplasmatales	f__Mycoplasmataceae	g__Ureaplasma	s__97otu16252	t__unclassified	6439	1048	2727	1013	1	0	2	434	1	1	2661	2	191	1742	53	1	0	25	2798	1	0	287	1557	5376	0	4	609	5628	317	15520	0	396	1	2	0	0	0	3	0	2
276	dnOTU_90	k__Bacteria	p__Firmicutes	c__Clostridia	o__Clostridiales	f__Clostridiaceae	g__Clostridium	s__97otu32716	t__unclassified	0	20	0	0	1	0	0	0	0	0	1	0	0	0	0	6	0	0	11	0	0	0	0	0	0	0	0	0	0	0	0	0	0	3	0	0	898	0	0	0
277	dnOTU_94	k__Bacteria	p__Firmicutes	c__Clostridia	o__Clostridiales	f__Lachnospiraceae	g__Blautia	s__unclassified	t__unclassified	33	0	0	2	3	0	0	0	0	0	0	0	0	368	0	0	0	0	0	0	2	0	0	0	0	0	0	0	0	0	0	0	0	0	0	0	17	0	0	0
278	dnOTU_95	k__Bacteria	p__Proteobacteria	c__Betaproteobacteria	o__Burkholderiales	f__Comamonadaceae	g__Schlegelella	s__97otu53467	t__unclassified	0	0	0	0	0	0	0	0	0	0	0	0	0	0	102	0	0	0	0	0	2	0	0	0	3	0	0	0	0	0	0	0	0	0	0	0	4	0	0	0
279	dnOTU_96	k__Bacteria	p__Firmicutes	c__Clostridia	o__Clostridiales	f__[Tissierellaceae]	g__Peptoniphilus	s__97otu1444	t__unclassified	0	153	0	0	73	2	0	0	0	0	0	0	0	5	0	18	9	0	4	0	0	0	0	0	0	0	49	0	0	0	0	0	0	4	0	0	364	0	0	4
280	dnOTU_97	k__Bacteria	p__Bacteroidetes	c__Bacteroidia	o__Bacteroidales	f__Bacteroidaceae	g__Bacteroides	s__uniformis	t__unclassified	71	0	0	0	3	0	0	0	0	0	0	0	3	312	0	0	0	0	2	0	0	0	0	0	0	0	0	0	0	0	0	0	0	0	0	0	145	0	0	0
281	dnOTU_98	k__Bacteria	p__Actinobacteria	c__Actinobacteria	o__Actinomycetales	f__Actinomycetaceae	g__Actinomyces	s__unclassified	t__unclassified	0	0	1	0	0	0	0	0	0	0	0	0	0	0	659	2	0	0	0	0	0	0	0	0	0	0	0	0	0	0	2	0	0	0	0	0	104	0	0	0
282	t__12427	k__Bacteria	p__Bacteroidetes	c__Bacteroidia	o__Bacteroidales	f__Prevotellaceae	g__Prevotella	s__97otu91184	(Prevotella amnii)	0	0	1	2	3	2	2	1	0	3	0	1	17799	1	647	4	5	0	23	3	1	3	1	1	4	3	0	2	2	2	4	3	1	3	9	1	64	2493	16	9188
283	t__12741	k__Bacteria	p__Firmicutes	c__Bacilli	o__Lactobacillales	f__Lactobacillaceae	g__Lactobacillus	s__unclassified	(Lactobacillus hamsteri)	0	0	0	0	0	0	0	1	2	0	0	3	0	0	0	0	0	0	0	0	0	1	2	1	1	0	0	2	0	0	0	0	2	0	1	2	0	0	3	0
284	t__14984	k__Bacteria	p__Tenericutes	c__Mollicutes	o__Mycoplasmatales	f__Mycoplasmataceae	g__Mycoplasma	s__97otu478	(Mycoplasma hominis ATCC 23114)	0	0	0	924	0	0	0	0	0	0	0	0	0	0	0	0	1	0	0	0	0	0	0	0	0	0	0	0	0	0	0	0	1	0	0	0	0	0	0	46
285	t__16914	k__Bacteria	p__Firmicutes	c__Bacilli	o__Lactobacillales	f__Aerococcaceae	g__Facklamia	s__unclassified	(Facklamia hominis CCUG 36813)	1	614	0	0	23	0	0	0	0	0	20	0	0	0	1	6	4	0	228	0	0	0	0	0	0	0	30	0	0	6	0	0	0	14	0	0	1510	0	0	0
286	t__17684	k__Bacteria	p__Bacteroidetes	c__Bacteroidia	o__Bacteroidales	f__Prevotellaceae	g__Prevotella	s__97otu77703	(Prevotella bivia)	0	31	0	4	45	0	0	13	0	0	272	0	0	0	0	0	0	1	0	3010	0	0	0	0	0	2	227	145	1425	296	35	0	1	0	0	0	0	1	2	1
287	t__18497	k__Bacteria	p__Firmicutes	c__Clostridia	o__Clostridiales	f__Lachnospiraceae	g__Roseburia	s__unclassified	(Roseburia hominis A2-183)	2	0	0	0	0	0	0	0	0	0	0	0	0	20	0	0	0	0	3	0	0	0	0	0	0	0	0	0	0	0	0	0	0	0	0	0	15	0	0	0
288	t__19276	k__Bacteria	p__Firmicutes	c__Bacilli	o__Lactobacillales	f__Lactobacillaceae	g__Lactobacillus	s__unclassified	(Lactobacillus vaginalis)	0	0	0	0	0	0	0	0	65	0	0	0	0	0	0	0	0	0	5	0	0	0	0	0	3	0	0	4	0	0	9	0	0	1	0	0	0	0	0	0
289	t__19594	k__Bacteria	p__Firmicutes	c__Clostridia	o__Clostridiales	f__[Tissierellaceae]	g__Anaerococcus	s__unclassified	(Anaerococcus murdochii)	25	2147	0	0	377	0	0	0	0	0	188	0	0	123	0	44	85	0	43	0	2	0	0	0	0	1	51	23	0	147	54	0	0	88	0	0	6760	1	0	0
290	t__21651	k__Bacteria	p__Firmicutes	c__Bacilli	o__Lactobacillales	f__Aerococcaceae	g__Aerococcus	s__97otu23129	(Aerococcus christensenii)	0	0	1	86	0	1	1	62	1	0	0	0	174	2	104	16463	3	3921	524	2772	2	0	1	1	2	1	1	0	145	11112	0	1	8	4	0	1	88	2221	6	11
291	t__22024	k__Bacteria	p__Firmicutes	c__Clostridia	o__Clostridiales	f__Lachnospiraceae	g__Lachnospira	s__97otu55	(Eubacterium eligens ATCC 27750)	7	0	0	0	0	0	0	0	0	0	1	0	0	3	1	0	0	0	0	0	0	0	1	0	0	0	1	0	0	0	0	0	0	0	0	0	54	0	0	0
292	t__22492	k__Bacteria	p__Firmicutes	c__Clostridia	o__Clostridiales	f__Lachnospiraceae	g__unclassified	s__unclassified	(Roseburia faecis M72/1)	57	1	0	0	0	0	0	0	0	0	0	0	0	1721	2	0	0	0	0	0	0	0	3	0	2	0	0	0	0	1	0	0	0	0	0	0	1	0	0	0
293	t__23689	k__Bacteria	p__Firmicutes	c__Clostridia	o__Clostridiales	f__[Tissierellaceae]	g__Anaerococcus	s__97otu19160	(Anaerococcus vaginalis ATCC 51170)	2	161	0	0	59	4	0	0	1	0	45	5	0	25	112	3	1	2	149	4	289	5	0	0	0	1	170	1	0	15	3	0	0	3	0	0	445	0	3	2
294	t__23783	k__Bacteria	p__Firmicutes	c__Clostridia	o__Clostridiales	f__Ruminococcaceae	g__Ruminococcus	s__bromii	(Ruminococcus bromii)	90	1	0	1	0	0	0	0	0	0	0	0	0	990	0	0	0	0	0	0	3	0	4	0	0	0	0	0	0	3	0	0	0	0	0	0	0	0	0	0
295	t__24274	k__Bacteria	p__Bacteroidetes	c__Bacteroidia	o__Bacteroidales	f__Bacteroidaceae	g__Bacteroides	s__97otu4177	(Bacteroides stercoris ATCC 43183)	3	0	0	0	0	0	0	0	0	0	0	0	0	0	0	0	0	0	5	0	0	0	0	0	0	0	0	0	0	1	0	0	0	0	0	0	101	0	0	0
296	t__26180	k__Bacteria	p__Proteobacteria	c__Gammaproteobacteria	o__Enterobacteriales	f__Enterobacteriaceae	g__unclassified	s__unclassified	(Shigella dysenteriae)	0	0	0	0	0	0	0	0	0	0	8	0	0	2	146	0	0	0	0	0	0	0	0	0	0	0	0	0	0	0	0	0	0	0	11	0	0	0	0	0
297	t__27000	k__Bacteria	p__Firmicutes	c__Clostridia	o__Clostridiales	f__Lachnospiraceae	g__Roseburia	s__97otu25366	(Roseburia intestinalis L1-82)	11	2	0	0	0	0	0	0	0	0	0	0	0	73	0	0	0	0	0	0	0	0	0	0	0	0	0	0	0	0	0	0	0	0	0	0	43	0	0	0
298	t__28462	k__Bacteria	p__Firmicutes	c__Clostridia	o__Clostridiales	f__Veillonellaceae	g__Dialister	s__97otu8330	(Dialister invisus DSM 15470)	47	9	0	0	0	1	0	0	0	0	0	0	0	0	0	0	0	0	0	0	0	0	0	0	0	0	0	0	0	0	0	0	0	0	0	0	0	0	0	0
299	t__29181	k__Bacteria	p__Firmicutes	c__Clostridia	o__Clostridiales	f__Lachnospiraceae	g__94otu8296	s__97otu18487	(Roseburia inulinivorans DSM 16841)	55	3	0	2	0	0	0	0	0	0	0	2	0	120	2	0	0	0	0	0	0	0	0	0	0	0	0	0	0	0	0	0	0	0	0	0	2	0	0	0
300	t__32350	k__Bacteria	p__Actinobacteria	c__Coriobacteriia	o__Coriobacteriales	f__Coriobacteriaceae	g__Atopobium	s__97otu23411	(Atopobium minutum)	0	116	4	0	0	0	0	0	1	0	0	0	0	21	0	927	2	0	4	84	0	0	0	0	0	4	0	0	0	9	3	0	4	2	0	0	13	0	0	0
301	t__32521	k__Bacteria	p__Proteobacteria	c__Betaproteobacteria	o__Burkholderiales	f__Alcaligenaceae	g__Sutterella	s__97otu3927	(Sutterella stercoricanis)	0	0	0	0	0	0	0	0	0	0	0	0	0	0	0	0	9	0	0	51	0	0	0	0	0	0	49	15	0	67	10	0	0	1	0	0	0	0	0	4
302	t__33937	k__Bacteria	p__Actinobacteria	c__Actinobacteria	o__Actinomycetales	f__Corynebacteriaceae	g__Corynebacterium	s__unclassified	(Corynebacterium imitans)	0	0	0	0	69	1	0	0	0	0	0	0	0	0	0	3	0	0	102	0	1	0	0	0	0	0	18	0	0	0	0	0	0	2	0	0	72	0	0	0
303	t__34308	k__Bacteria	p__Bacteroidetes	c__Bacteroidia	o__Bacteroidales	f__Porphyromonadaceae	g__Porphyromonas	s__97otu98212	(Porphyromonas somerae DSM 23386)	0	80	0	0	24	0	0	0	0	1	0	0	0	12	0	141	0	0	0	0	0	0	0	0	0	0	7	0	0	0	0	0	0	3	0	0	424	0	0	0
304	t__35013	k__Bacteria	p__Actinobacteria	c__Actinobacteria	o__Actinomycetales	f__Actinomycetaceae	g__Varibaculum	s__97otu17723	(Varibaculum cambriense)	4	115	0	0	328	0	0	0	0	0	0	0	0	1	0	64	36	0	44	8	1	2	0	0	0	1	17	8	0	0	1	0	0	26	0	5	504	0	0	0
305	t__35489	k__Bacteria	p__Actinobacteria	c__Coriobacteriia	o__Coriobacteriales	f__Coriobacteriaceae	g__Slackia	s__97otu4918	(Slackia exigua ATCC 700122)	0	0	0	0	2	0	0	0	0	0	2	0	0	0	0	0	0	0	1	0	0	0	0	0	0	0	0	0	0	0	0	0	0	0	0	0	0	0	0	1
306	t__36353	k__Bacteria	p__Firmicutes	c__Bacilli	o__Lactobacillales	f__Lactobacillaceae	g__Lactobacillus	s__97otu12041	(Lactobacillus gallinarum)	0	0	0	0	0	0	0	0	0	2	0	0	0	0	0	0	0	0	0	0	0	4	0	0	2	0	0	0	0	0	0	2	0	0	0	1	1	0	0	0
307	t__37461	k__Bacteria	p__Firmicutes	c__Clostridia	o__Clostridiales	f__[Tissierellaceae]	g__Peptoniphilus	s__97otu978	(Peptoniphilus duerdenii ATCC BAA-1640)	43	997	0	0	2813	0	0	0	0	0	100	0	0	130	0	2655	701	0	1	0	0	0	1	0	0	10	22	3	0	126	36	0	5	59	0	0	0	0	0	1
308	t__3802	k__Bacteria	p__Firmicutes	c__Bacilli	o__Lactobacillales	f__Lactobacillaceae	g__Lactobacillus	s__unclassified	(Lactobacillus psittaci)	0	0	37	4	0	1	5	28	0	0	425	0	0	1	0	0	31	0	32	2	18	10	6	8	0	96	5	181	0	0	2	0	0	24	0	0	0	0	14	0
309	t__38746	k__Bacteria	p__Firmicutes	c__Clostridia	o__Clostridiales	f__[Tissierellaceae]	g__1-68	s__97otu5089	(Bacteroides coagulans)	73	1288	0	0	88	0	0	0	0	0	9	0	0	35	0	50	247	0	34	38	0	0	0	0	0	0	48	2	0	2	1	14	0	181	0	0	762	0	0	0
310	t__38993	k__Bacteria	p__Firmicutes	c__Clostridia	o__Clostridiales	f__Lachnospiraceae	g__Coprococcus	s__eutactus	(Coprococcus eutactus ATCC 27759)	43	0	0	0	0	0	0	0	0	0	0	5	0	0	0	0	0	0	0	0	0	0	0	0	0	0	0	0	0	0	0	0	0	0	0	0	89	0	0	0
311	t__41496	k__Bacteria	p__Firmicutes	c__Clostridia	o__Clostridiales	f__Lachnospiraceae	g__Dorea	s__97otu52474	(Coprococcus comes ATCC 27758)	4	0	0	0	0	0	0	0	0	0	0	1	0	50	0	0	0	0	0	0	0	0	0	0	0	0	0	0	0	0	0	0	0	0	0	0	77	0	0	0
312	t__41988	k__Bacteria	p__Actinobacteria	c__Coriobacteriia	o__Coriobacteriales	f__Coriobacteriaceae	g__94otu25634	s__97otu28140	(Atopobium vaginae DSM 15829)	0	0	3	211	44077	5	10	14	7	2	6	2	7088	6	811	5	12	17620	185	2340	10	5	7	11	2	19	7	29	14757	42380	2	8	4	7	5	4	27	7544	35	714
313	t__43735	k__Bacteria	p__Firmicutes	c__Clostridia	o__Clostridiales	f__Veillonellaceae	g__Megasphaera	s__unclassified	(Anaeroglobus geminatus)	1	9	0	0	0	0	0	0	0	0	0	0	0	0	0	0	475	0	0	0	0	0	0	0	0	0	0	0	0	2	0	0	0	0	0	0	0	0	0	0
314	t__44861	k__Bacteria	p__Firmicutes	c__Bacilli	o__Lactobacillales	f__Lactobacillaceae	g__Lactobacillus	s__coleohominis	(Lactobacillus coleohominis)	0	0	205	0	0	0	0	0	0	0	0	0	1	0	0	0	0	0	0	149	416	0	681	1	1	233	0	0	0	0	132	189	539	0	0	0	35	0	0	1
315	t__4836	k__Bacteria	p__Bacteroidetes	c__Bacteroidia	o__Bacteroidales	f__Bacteroidaceae	g__Bacteroides	s__plebeius	(Bacteroides plebeius DSM 17135)	5	0	0	0	0	0	0	0	0	0	0	0	0	1033	5	0	0	0	0	0	0	0	0	0	0	0	0	0	0	0	0	0	0	0	0	0	0	0	0	0
316	t__48681	k__Bacteria	p__Actinobacteria	c__Actinobacteria	o__Actinomycetales	f__Corynebacteriaceae	g__Corynebacterium	s__97otu43902	(Corynebacterium riegelii)	0	3	0	0	211	0	0	0	0	0	0	0	0	0	0	2	7	0	0	0	0	0	0	0	0	0	0	0	0	0	0	0	0	34	0	0	17	0	0	0
317	t__48737	k__Bacteria	p__Firmicutes	c__Clostridia	o__Clostridiales	f__[Tissierellaceae]	g__Helcococcus	s__97otu55124	(Helcococcus sueciensis)	0	88	0	0	7	0	0	0	0	0	0	0	0	0	0	0	0	0	7	0	0	0	0	0	0	0	0	0	0	0	0	0	0	19	0	0	494	0	0	0
318	t__4989	k__Bacteria	p__Firmicutes	c__Clostridia	o__Clostridiales	f__Veillonellaceae	g__Dialister	s__unclassified	(Dialister propionicifaciens)	75	1088	3	0	237	0	0	6	0	0	8	0	0	126	0	459	940	0	62	92	0	0	0	0	0	0	154	3	0	11	1	0	0	19	0	3	3524	0	0	2
319	t__51657	k__Bacteria	p__Bacteroidetes	c__Bacteroidia	o__Bacteroidales	f__Prevotellaceae	g__Prevotella	s__97otu83351	(Prevotella bergensis)	0	147	0	0	69	0	0	0	0	0	0	0	0	3	0	569	9	0	3	0	0	0	0	0	0	0	2	2	0	0	8	0	0	6	0	0	13	0	0	0
320	t__52577	k__Bacteria	p__Actinobacteria	c__Actinobacteria	o__Actinomycetales	f__Corynebacteriaceae	g__Corynebacterium	s__97otu25826	(Corynebacterium appendicis CIP 107643)	0	0	0	0	23	0	0	0	0	0	80	0	0	0	0	0	0	0	1	0	0	0	0	0	0	0	4	0	0	0	0	0	0	6	0	0	44	0	0	0
321	t__52712	k__Bacteria	p__Bacteroidetes	c__Bacteroidia	o__Bacteroidales	f__Prevotellaceae	g__Prevotella	s__97otu40489	(Prevotella buccalis)	5	521	0	0	277	0	0	3	0	0	2	0	504	43	76	1586	240	1	51	2	1	0	0	0	0	7	29	8	2787	14	0	1	2	54	0	3	2671	0	2	52
322	t__52807	k__Bacteria	p__Firmicutes	c__Bacilli	o__Gemellales	f__Gemellaceae	g__Gemella	s__unclassified	(Gemella sp. WAL 1945J)	0	0	0	152	0	0	0	5	1	0	0	0	211	0	0	0	3	0	3	0	0	0	0	1	0	1	0	1	108	1	0	0	0	0	0	0	18	29	0	9
323	t__52995	k__Bacteria	p__Firmicutes	c__Bacilli	o__Lactobacillales	f__Aerococcaceae	g__Facklamia	s__97otu15893	(Facklamia ignava CCUG 37419)	0	0	0	0	72	0	0	0	0	0	0	0	0	0	0	12	0	0	42	0	0	0	0	0	0	0	0	0	0	0	0	0	0	25	0	0	48	0	0	0
324	t__53947	k__Bacteria	p__Synergistetes	c__Synergistia	o__Synergistales	f__Dethiosulfovibrionaceae	g__94otu40402	s__97otu45209	(Jonquetella anthropi DSM 22815)	0	0	0	0	16	0	0	0	0	0	0	0	0	0	0	0	232	0	0	0	0	0	0	0	0	0	6	0	0	3	0	0	0	0	0	0	0	0	0	0
325	t__54595	k__Bacteria	p__Bacteroidetes	c__Bacteroidia	o__Bacteroidales	f__Porphyromonadaceae	g__Porphyromonas	s__97otu71828	(Porphyromonas bennonis)	0	156	0	0	3	0	0	0	0	0	0	0	0	8	0	170	7	0	6	0	0	0	0	0	0	3	18	0	0	0	0	0	0	5	0	0	960	0	0	0
326	t__55154	k__Bacteria	p__Firmicutes	c__Bacilli	o__Lactobacillales	f__Lactobacillaceae	g__Lactobacillus	s__unclassified	(Lactobacillus crispatus)	13	0	214	0	0	0	0	0	3	0	17	0	0	0	0	1	0	0	18	0	0	1	3	216	9	0	1	4	0	0	0	2	1	3	0	0	0	0	398	0
327	t__55537	k__Bacteria	p__Actinobacteria	c__Actinobacteria	o__Actinomycetales	f__Actinomycetaceae	g__Actinomyces	s__97otu76266	(Actinomyces hongkongensis)	0	0	0	0	0	0	0	0	0	0	0	0	0	0	0	0	0	0	0	0	0	0	0	0	0	0	0	0	0	0	0	0	0	0	0	0	0	16	0	11
328	t__5646	k__Bacteria	p__Actinobacteria	c__Actinobacteria	o__Actinomycetales	f__Corynebacteriaceae	g__Corynebacterium	s__97otu25826	(Corynebacterium genitalium ATCC 33030)	0	48	0	0	25	0	0	0	0	0	0	0	0	0	0	0	4	0	0	0	0	0	0	0	0	0	0	0	0	0	0	0	0	100	0	0	26	0	0	0
329	t__57284	k__Bacteria	p__Bacteroidetes	c__Bacteroidia	o__Bacteroidales	f__Porphyromonadaceae	g__Porphyromonas	s__97otu52506	(Porphyromonas uenonis)	11	0	0	0	222	0	0	0	0	0	0	0	0	0	0	1	72	0	0	0	0	0	0	0	0	0	0	1	0	0	0	3	0	0	0	0	85	0	0	2
330	t__5838	k__Bacteria	p__Firmicutes	c__Clostridia	o__Clostridiales	f__Peptococcaceae	g__Peptococcus	s__97otu17945	(Peptococcus niger)	0	8	0	0	6	0	0	0	0	0	3	0	0	3	0	1659	0	0	0	0	0	0	0	0	0	0	0	0	0	1	0	0	1	3	0	0	188	0	0	0
331	t__59269	k__Bacteria	p__Actinobacteria	c__Actinobacteria	o__Actinomycetales	f__Actinomycetaceae	g__Actinobaculum	s__97otu11204	(Actinobaculum schaalii)	0	35	0	0	1	0	0	0	0	0	0	0	0	0	6	261	0	2	1	2	0	0	0	0	0	5	0	0	1	0	2	0	0	3	0	0	0	0	0	0
332	t__61441	k__Bacteria	p__Firmicutes	c__Clostridia	o__Clostridiales	f__Lachnospiraceae	g__Anaerostipes	s__97otu9124	(Eubacterium ventriosum)	9	0	0	0	2	0	0	0	0	0	0	0	0	42	0	0	0	0	0	0	0	0	0	0	0	0	0	0	0	3	0	0	0	0	0	0	0	0	0	0
333	t__64113	k__Bacteria	p__Proteobacteria	c__Gammaproteobacteria	o__Pseudomonadales	f__Moraxellaceae	g__Acinetobacter	s__unclassified	(Acinetobacter johnsonii)	0	7	0	0	0	0	0	0	0	0	0	0	0	0	19	0	0	0	0	0	2	0	0	0	0	0	0	0	0	0	0	0	0	0	0	0	4	0	2	0
334	t__64901	k__Bacteria	p__Actinobacteria	c__Actinobacteria	o__Actinomycetales	f__Corynebacteriaceae	g__Corynebacterium	s__unclassified	(Corynebacterium sp.)	0	0	0	0	0	0	0	0	0	0	9	0	0	0	0	4	0	0	0	0	0	0	0	0	0	0	0	0	0	0	0	0	0	0	0	0	8	0	0	0
335	t__65127	k__Bacteria	p__Firmicutes	c__Clostridia	o__Clostridiales	f__Lachnospiraceae	g__94otu19924	s__97otu98	(Dorea longicatena DSM 13814)	42	0	0	0	0	0	0	0	0	0	0	0	0	541	0	0	0	0	0	0	1	0	0	0	0	0	1	0	0	0	1	0	0	0	0	0	221	0	0	0
336	t__65806	k__Bacteria	p__Bacteroidetes	c__Bacteroidia	o__Bacteroidales	f__Prevotellaceae	g__Prevotella	s__stercorea	(Prevotella stercorea DSM 18206)	0	10	0	0	0	0	0	0	0	0	0	0	0	0	0	0	0	0	0	0	0	0	0	0	0	0	0	0	0	0	0	0	0	0	0	0	2	0	0	0
337	t__66151	k__Bacteria	p__Firmicutes	c__Clostridia	o__Clostridiales	f__[Tissierellaceae]	g__ph2	s__97otu83678	(Murdochiella asaccharolytica)	9	177	0	0	2	0	0	0	0	0	3	0	0	31	0	291	20	0	0	39	0	0	0	0	0	0	1	2	0	0	0	0	0	2	0	0	235	0	0	0
338	t__66540	k__Bacteria	p__Proteobacteria	c__Gammaproteobacteria	o__Enterobacteriales	f__Enterobacteriaceae	g__unclassified	s__unclassified	(Escherichia coli)	0	0	0	0	0	0	0	0	0	0	3	0	0	0	46	0	0	0	0	0	0	0	0	0	0	0	0	0	0	0	0	0	0	0	10	0	0	0	0	0
339	t__66816	k__Bacteria	p__Bacteroidetes	c__Bacteroidia	o__Bacteroidales	f__Bacteroidaceae	g__Bacteroides	s__caccae	(Bacteroides caccae)	0	0	0	0	6	0	0	0	0	0	0	0	0	57	0	0	0	0	11	7	0	0	0	0	0	0	0	0	0	0	0	0	0	0	0	0	0	0	0	0
340	t__67221	k__Bacteria	p__Firmicutes	c__Clostridia	o__Clostridiales	f__Veillonellaceae	g__Dialister	s__97otu63221	(Dialister micraerophilus DSM 19965)	18	742	141	49	93	1	0	15	0	0	68	0	739	18	1478	2851	52	538	65	580	4	3	0	95	0	17	262	53	486	222	24	0	2	29	1	0	428	531	0	2189
341	t__67264	k__Bacteria	p__Actinobacteria	c__Actinobacteria	o__Actinomycetales	f__Corynebacteriaceae	g__Corynebacterium	s__97otu92073	(Corynebacterium coyleae)	0	416	2	0	26	1	0	0	0	0	6	0	0	0	0	3	1	0	5	0	0	0	0	0	0	0	67	0	0	31	0	0	0	20	0	0	41	0	0	0
342	t__67773	k__Bacteria	p__Firmicutes	c__Clostridia	o__Clostridiales	f__[Tissierellaceae]	g__Peptoniphilus	s__unclassified	(Peptoniphilus coxii)	13	712	0	0	223	0	1	2	0	8	62	0	0	26	0	308	4	0	65	48	0	0	0	0	0	10	5	6	3	18	11	0	0	22	3	0	955	0	0	871
343	t__67899	k__Bacteria	p__Proteobacteria	c__Epsilonproteobacteria	o__Campylobacterales	f__Campylobacteraceae	g__Campylobacter	s__97otu4511	(Campylobacter hominis)	0	0	0	0	92	0	0	0	0	0	0	0	0	44	0	0	529	0	0	0	0	0	0	4	0	0	6	0	0	5	0	0	0	1	0	0	16	0	0	0
344	t__68058	k__Bacteria	p__Firmicutes	c__Clostridia	o__Clostridiales	f__Lachnospiraceae	g__Blautia	s__97otu98146	(Blautia luti)	16	0	0	0	0	0	0	0	0	0	0	0	1	237	0	0	0	0	0	0	1	0	1	0	0	0	0	0	0	0	0	0	0	0	0	0	11	0	0	0
345	t__6829	k__Bacteria	p__Firmicutes	c__Clostridia	o__Clostridiales	f__Clostridiaceae	g__Clostridium	s__97otu32716	(Fastidiosipila sanguinis)	0	33	0	0	6	0	0	0	0	0	5	0	0	0	0	0	0	0	0	0	0	0	0	0	0	0	0	0	0	0	0	0	0	7	0	0	0	0	0	0
346	t__69049	k__Bacteria	p__Actinobacteria	c__Actinobacteria	o__Actinomycetales	f__Corynebacteriaceae	g__Corynebacterium	s__unclassified	(Corynebacterium pyruviciproducens)	0	58	0	1	0	0	0	0	0	0	11	0	0	5	0	0	0	0	12	0	1	0	0	0	0	0	0	3	0	1	0	2	0	0	0	0	15	0	0	0
347	t__70301	k__Bacteria	p__Fusobacteria	c__Fusobacteriia	o__Fusobacteriales	f__Leptotrichiaceae	g__Sneathia	s__97otu14309	(Sneathia sanguinegens)	0	0	3	2	4	5	6	18	4	2	0	0	23669	5	180	5	4	6	15	4	4	1	6	5	1	6	2	14	13774	7	5	1	3	5	4	3	42	1505	3	4403
348	t__70542	k__Bacteria	p__Firmicutes	c__Clostridia	o__Clostridiales	f__Veillonellaceae	g__Veillonella	s__97otu78443	(Veillonella montpellierensis)	0	0	0	596	0	1	0	56	0	1	0	0	0	0	43	0	0	1	4	0	1	1	0	14892	0	1	0	33	0	0	1	1	0	3	1	1	0	0	0	0
349	t__76439	k__Bacteria	p__Firmicutes	c__Bacilli	o__Lactobacillales	f__Carnobacteriaceae	g__Granulicatella	s__unclassified	(Granulicatella elegans ATCC 700633)	0	14	0	14	0	0	0	0	0	0	0	0	0	0	28	0	0	0	0	0	3	0	0	0	0	0	0	4	0	0	0	0	0	0	0	0	0	0	0	0
350	t__77085	k__Bacteria	p__Firmicutes	c__Clostridia	o__Clostridiales	f__Ruminococcaceae	g__Ruminococcus	s__97otu34161	(Eubacterium siraeum)	80	0	0	0	0	0	0	0	0	0	0	4	0	0	0	0	0	0	0	0	0	0	0	0	1	0	0	0	0	0	0	0	0	0	0	0	0	0	0	0
351	t__77271	k__Bacteria	p__Firmicutes	c__Clostridia	o__Clostridiales	f__91otu9832	g__94otu14477	s__97otu18339	(Eubacterium hallii DSM 3353)	25	0	0	0	0	0	0	0	0	0	0	0	0	95	0	0	0	0	0	0	0	0	0	0	0	0	0	0	0	0	0	0	0	0	0	0	45	0	0	0
352	t__79458	k__Bacteria	p__Actinobacteria	c__Actinobacteria	o__Actinomycetales	f__Actinomycetaceae	g__Actinomyces	s__97otu84559	(uncultured bacterium)	0	2	0	1	31	0	0	0	0	0	0	0	0	0	0	184	0	0	3	5	0	0	0	0	0	4	0	0	0	6	0	0	0	1	0	0	0	0	0	0
353	t__82317	k__Bacteria	p__Proteobacteria	c__Alphaproteobacteria	o__Sphingomonadales	f__Sphingomonadaceae	g__Sphingomonas	s__97otu56048	(Sphingomonas yunnanensis)	2	1	0	0	0	0	0	0	0	0	0	0	0	0	0	0	0	0	0	0	0	0	0	0	2	0	0	4	0	1	0	0	0	2	0	0	0	0	0	0
354	t__83170	k__Bacteria	p__Firmicutes	c__Clostridia	o__Clostridiales	f__Ruminococcaceae	g__94otu22882	s__97otu85201	(Gemmiger formicilis)	10	0	0	0	0	0	0	0	0	0	0	0	0	119	0	0	0	0	0	0	1	0	0	0	0	0	0	0	0	0	0	0	0	0	0	0	112	0	0	0
355	t__83806	k__Bacteria	p__Bacteroidetes	c__Bacteroidia	o__Bacteroidales	f__Prevotellaceae	g__Prevotella	s__97otu30449	(Prevotella corporis)	214	367	0	0	893	0	0	0	0	1	0	0	0	510	0	0	446	0	0	0	0	0	0	0	0	0	196	0	0	0	0	0	0	15	0	0	0	0	0	0
356	t__84034	k__Bacteria	p__Firmicutes	c__Clostridia	o__Clostridiales	f__Ruminococcaceae	g__Faecalibacterium	s__prausnitzii	(Faecalibacterium prausnitzii)	27	2	0	0	0	0	0	0	0	0	0	2	2	1350	0	1	0	0	0	0	0	0	0	0	0	0	2	0	0	0	0	0	0	0	0	0	167	0	0	0
357	t__84165	k__Bacteria	p__Firmicutes	c__Clostridia	o__Clostridiales	f__Peptostreptococcaceae	g__Peptostreptococcus	s__97otu2093	(Peptostreptococcus stomatis)	0	0	0	22	0	0	0	0	0	0	0	0	0	0	0	0	0	0	0	0	0	0	0	0	0	0	0	10	0	0	0	0	0	0	0	0	0	0	0	0
358	t__8482	k__Bacteria	p__Firmicutes	c__Clostridia	o__Clostridiales	f__[Tissierellaceae]	g__Anaerococcus	s__97otu23930	(Anaerococcus octavius NCTC 9810)	0	24	0	0	0	0	0	0	0	0	2	0	0	0	0	0	0	0	9	0	57	0	0	0	0	0	21	0	0	0	5	0	0	0	0	1	3	0	0	0
359	t__84846	k__Bacteria	p__Bacteroidetes	c__Bacteroidia	o__Bacteroidales	f__Porphyromonadaceae	g__Porphyromonas	s__97otu52506	(Porphyromonas asaccharolytica)	0	0	0	0	5	0	0	0	0	0	0	0	0	0	0	20	0	0	0	0	0	0	0	0	0	0	2	0	0	0	0	0	0	4	0	0	6	0	0	0
360	t__85935	k__Bacteria	p__Firmicutes	c__Clostridia	o__Clostridiales	f__[Tissierellaceae]	g__Anaerococcus	s__97otu11396	(Anaerococcus lactolyticus)	15	47	1	0	2778	1	1	0	0	0	0	0	0	2	0	1331	0	1	0	61	1	0	0	0	0	638	0	392	0	31	0	0	1	0	1	0	32	0	0	36
361	t__86540	k__Bacteria	p__Firmicutes	c__Clostridia	o__Clostridiales	f__Lachnospiraceae	g__Blautia	s__obeum	(Ruminococcus obeum ATCC 29174)	1	1	0	0	0	0	0	0	0	0	0	3	0	37	0	0	0	0	0	0	0	2	0	0	0	0	0	0	0	0	0	0	0	0	0	0	302	0	0	0
362	t__86741	k__Bacteria	p__Firmicutes	c__Clostridia	o__Clostridiales	f__[Tissierellaceae]	g__Peptoniphilus	s__97otu40230	(Peptoniphilus sp. WAL 20371I)	9	26	0	0	88	0	0	0	0	0	0	0	0	4	0	228	2	0	0	0	0	0	0	0	0	1	0	1	0	2	3	0	0	0	0	0	0	0	0	527
363	t__91133	k__Bacteria	p__Firmicutes	c__Bacilli	o__Lactobacillales	f__Lactobacillaceae	g__Lactobacillus	s__97otu66535	(Lactobacillus jensenii JV-V16)	0	0	0	0	0	0	0	0	0	0	7	0	0	0	0	0	0	0	0	0	0	0	2	0	0	1	0	3	0	0	0	0	0	0	0	0	0	0	0	0
364	t__91135	k__Bacteria	p__Firmicutes	c__Bacilli	o__Bacillales	f__Staphylococcaceae	g__Staphylococcus	s__unclassified	(Staphylococcus epidermidis SK135)	0	0	0	0	0	0	0	0	0	0	0	0	0	0	19	0	0	0	0	0	0	0	0	0	0	0	0	0	0	0	0	0	0	0	5	0	5	0	0	0
365	t__91187	k__Bacteria	p__Bacteroidetes	c__Bacteroidia	o__Bacteroidales	f__Porphyromonadaceae	g__Porphyromonas	s__97otu52506	(Porphyromonas uenonis 60-3)	0	0	0	0	54	0	0	0	0	0	0	0	27	2	199	498	2	0	3	262	2	1	0	0	0	0	0	0	0	1	3	2	1	0	1	0	75	0	4	17174
366	t__91193	k__Bacteria	p__Firmicutes	c__Clostridia	o__Clostridiales	f__Veillonellaceae	g__Megasphaera	s__97otu75920	(Bacillus sp. BT1B_CT2)	2	0	4	2	5	2	5	3	1	3	5	0	26494	88	469	5	4	23425	12	3	3	4	4	4	4	4	2	18	10575	10	3	2	1	2	3	3	57	38957	69	6164
367	t__91213	k__Bacteria	p__Synergistetes	c__Synergistia	o__Synergistales	f__Dethiosulfovibrionaceae	g__94otu40402	s__97otu45209	(Jonquetella anthropi E3_33 E1)	0	0	0	0	0	0	0	0	0	0	0	0	0	0	0	0	2	0	0	0	0	0	0	0	0	0	0	0	0	0	0	0	0	0	0	0	0	0	0	0
368	t__91258	k__Bacteria	p__Fusobacteria	c__Fusobacteriia	o__Fusobacteriales	f__Fusobacteriaceae	g__Fusobacterium	s__unclassified	(Fusobacterium sp. 21_1A)	0	36	0	0	0	0	0	0	0	0	0	0	0	0	0	0	3	0	1	0	0	0	0	0	0	0	0	0	0	3	0	0	0	0	0	0	0	0	0	0
369	t__91260	k__Bacteria	p__Actinobacteria	c__Actinobacteria	o__Bifidobacteriales	f__Bifidobacteriaceae	g__Gardnerella	s__97otu36459	(Gardnerella vaginalis 409-05)	101209	288	15	1621	60	29	15	260	12	8	15	6	9701	28	1503	22235	27	59000	2597	46859	24	1745	27	20	850	40	8373	96	67910	2013	28	9	40	17	16	9	222	16200	81	1647
370	t__91361	k__Bacteria	p__Actinobacteria	c__Coriobacteriia	o__Coriobacteriales	f__Coriobacteriaceae	g__94otu25634	s__97otu28140	(Atopobium vaginae PB189-T1-4)	0	0	0	6	0	0	1	1	0	0	0	0	821	0	150	0	0	705	9	0	0	0	1	0	0	0	0	0	2	1	0	0	0	0	0	0	33	855	1	742
371	t__91398	k__Bacteria	p__Firmicutes	c__Bacilli	o__Lactobacillales	f__Lactobacillaceae	g__Lactobacillus	s__iners	(Lactobacillus iners LEAF 2053A-b)	0	0	8	14473	0	150	92	895	0	0	2	0	17	94	137	0	161	3	318	54	3905	3	61	13	1	44059	93	2	1017	6	12922	16	1	2	97	3	21	0	21	708
372	t__91406	k__Bacteria	p__Firmicutes	c__Bacilli	o__Lactobacillales	f__Streptococcaceae	g__Streptococcus	s__unclassified	(Streptococcus mitis SK1073)	0	0	4	0	0	0	0	0	0	0	0	0	0	0	186	0	0	0	0	0	0	0	0	0	0	0	0	0	0	0	0	0	0	0	0	0	19	0	0	0
[truncated: 59 more columns]
